# Supplementary material for: The Caenorhabditis elegans JNK Signaling Pathway Activates Expression of Stress Response Genes by Derepressing the Fos/HDAC Repressor Complex
Source: PLoS Genet. 2013 Feb 21;9(2):e1003315. doi: 10.1371/journal.pgen.1003315 (PMC3578760; doi:10.1371/journal.pgen.1003315)
Supplement: Table S1 — List of KGB-1 interacting proteins isolated by yeast two-hybrid screening. A C. elegans mixed-stage cDNA library were screened by the yeast two-hybrid method to isolate proteins that interact with KGB-1. From this screen, we identified 10 proteins that interact with KGB-1. (XLS) [file pgen.1003315.s010.xls]

## Sheet: Y2H
Table S1. List of KGB-1 interacting proteins isolated by yeast two-hybrid screening.
Sequence name	Gene name	Gene function
F07A11.2		two isoforms of a putative glucosamine-fructose 6-phosphate aminotransferase
F23F12.6	rpt-3	triple AATPase subunit of the 26S proteasome's 19S regulatory particle (RP) base subcomplex
F29G9.4	fos-1	basic region-leucine zipper (bZIP) transcription factors
F31E3.5	eft-3	translation elongation factor 1-alpha
F38B7.1b	ccch-1	CCCH tandem zinc finger (TZF) protein
F39B2.10	dnj-12	a protein containing a DnaJ ('J') domain
F45E1.7	sdpn-1	Protein kinase C and casein kinase substrate in neurons protein(Syndapin-I / PACSIN2)
F46F3.4	ape-1	ortholog of inhibitory p53-interacting protein (iASPP)
M04F3.5		I-BAR domain-containing protein
T07A9.9		Small GTP-binding protein domain
