# Supplementary material for: The Caenorhabditis elegans JNK Signaling Pathway Activates Expression of Stress Response Genes by Derepressing the Fos/HDAC Repressor Complex
Source: PLoS Genet. 2013 Feb 21;9(2):e1003315. doi: 10.1371/journal.pgen.1003315 (PMC3578760; doi:10.1371/journal.pgen.1003315)
Supplement: Table S3 — Comparison of transcript expression levels between kgb-1 mutant animals with or without Cu2+ treatment. A microarray analysis was carried out to examine gene expression changes in kgb-1 mutant animals subjected to heavy metal stress. Transcript expression levels were compared between kgb-1 mutant animals with or without Cu2+ treatment. (XLSX) [file pgen.1003315.s012.xlsx]

## Sheet: Sheet1
Table S3. Comparison of transcript expression levels between kgb-1 mutant animals with or without Cu2+ treatment.
		kgb-1 Cu- vs Cu+
Probe Set ID	Gene Title	Log2 Ratio	kgb-1 Cu- Scale Signal	kgb-1 Cu- Detection	kgb-1 Cu+ Scale Signal	kgb-1 Cu+ Detection	Probe ID	Gene Symbol	Representative Public ID	UniGene ID	Entrez Gene	Gene Ontology Biological Process	Gene Ontology Cellular Component	Gene Ontology Molecular Function
171720_x_at	hypothetical protein	0.0379918	430.367	P	441.851	P	Celegans _00001	Y48E1B.14	AV179929	Cel.20567	174997	0000003 // reproduction // inferred from mutant phenotype /// 0007154 // cell communication // inferred from electronic annotation	0016021 // integral to membrane // inferred from electronic annotation	0004871 // signal transducer activity // inferred from electronic annotation /// 0005515 // protein binding // inferred from electronic annotation /// 0035091 // phosphoinositide binding // inferred from electronic annotation
171721_x_at	hypothetical protein	-0.00999655	1819.37	P	1806.81	P	Celegans _00002	T01G9.2	6767	Cel.121	172609	---	---	0005515 // protein binding // inferred from physical interaction
171722_x_at	hypothetical protein	-0.0376238	2137.85	P	2082.82	P	Celegans _00003	F56B3.11	AV189310	Cel.34987	176907	---	0016021 // integral to membrane // inferred from electronic annotation	---
171723_x_at	VITellogenin structural genes (yolk protein genes) /// locus:vit-4	0.183524	27280.3	P	30981	P	Celegans _00004	vit-4 /// WBGene00006928	CEC7564	Cel.21316	180646	0006869 // lipid transport // inferred from electronic annotation /// 0009792 // embryonic development ending in birth or egg hatching // inferred from mutant phenotype /// 0040010 // positive regulation of growth rate // inferred from mutant phenotype	0005576 // extracellular region // inferred from electronic annotation	0005319 // lipid transporter activity // inferred from electronic annotation /// 0045735 // nutrient reservoir activity // inferred from electronic annotation
171724_x_at	Cell Division Cycle related /// locus:cdc-25.1	0.0232966	2533.56	P	2574.8	P	Celegans _00005	cdc-25.1 /// WBGene00000386	AV178012	Cel.17290	172353	0000003 // reproduction // inferred from mutant phenotype /// 0000087 // M phase of mitotic cell cycle // inferred from electronic annotation /// 0000212 // meiotic spindle organization // inferred from mutant phenotype /// 0006470 // protein amino acid dephosphorylation // inferred from electronic annotation /// 0007049 // cell cycle // inferred from electronic annotation /// 0007067 // mitosis …	0005622 // intracellular // inferred from electronic annotation	0004721 // phosphoprotein phosphatase activity // inferred from electronic annotation /// 0004725 // protein tyrosine phosphatase activity // inferred from electronic annotation /// 0016787 // hydrolase activity // inferred from electronic annotation
171725_x_at	COLlagen /// locus:col-160	0.312506	17861.4	P	22181.4	P	Celegans _00006	col-160 /// WBGene00000733	CEK070BXF	Cel.24968	179804	---	0016021 // integral to membrane // inferred from electronic annotation	0042302 // structural constituent of cuticle // inferred from electronic annotation
171726_x_at	---	-0.18604	232.767	P	204.606	P	Celegans _00007	---	CEK102A3R	---	---	---	---	---
171727_x_at	CYtochrome P450 family /// locus:cyp-23A1	-0.72532	29.3468	A	17.7508	A	Celegans _00008	cyp-23A1 /// WBGene00015135	AV181762	Cel.16058	173787	0055114 // oxidation reduction // inferred from electronic annotation	0016021 // integral to membrane // inferred from electronic annotation	0004497 // monooxygenase activity // inferred from electronic annotation /// 0005506 // iron ion binding // inferred from electronic annotation /// 0009055 // electron carrier activity // inferred from electronic annotation /// 0016491 // oxidoreductase activity // inferred from electronic annotation /// 0020037 // heme binding // inferred from electronic annotation /// 0046872 // metal ion bindi…
171728_x_at	Na/Ca eXchangers	-0.303954	183.003	P	148.238	P	Celegans _00009	ncx-2	2826834	Cel.17722	178918	0006816 // calcium ion transport // inferred from electronic annotation /// 0007154 // cell communication // inferred from electronic annotation /// 0040010 // positive regulation of growth rate // inferred from mutant phenotype /// 0055085 // transmembrane transport // inferred from electronic annotation	0016020 // membrane // inferred from electronic annotation /// 0016021 // integral to membrane // inferred from electronic annotation	0005432 // calcium:sodium antiporter activity // inferred from electronic annotation
171729_x_at	NOT-Like (yeast CCR4/NOT complex component)	-0.00121045	1732.51	P	1731.06	P	Celegans _00010	ntl-2	CEK074D4F	Cel.18294	173773	0000003 // reproduction // inferred from mutant phenotype /// 0002009 // morphogenesis of an epithelium // inferred from mutant phenotype /// 0002119 // nematode larval development // inferred from mutant phenotype /// 0008340 // determination of adult lifespan // inferred from mutant phenotype /// 0009792 // embryonic development ending in birth or egg hatching // inferred from mutant phenotype …	0005634 // nucleus // inferred from electronic annotation	0005515 // protein binding // inferred from physical interaction /// 0030528 // transcription regulator activity // inferred from electronic annotation /// 0042802 // identical protein binding // inferred from physical interaction
171730_x_at	Venom-Allergen-like Protein	-0.375687	110.111	P	84.867	A	Celegans _00011	vap-1	4680194	Cel.18134	181768	---	0005576 // extracellular region // inferred from electronic annotation	---
171731_x_at	hypothetical protein /// Zinc finger, C2H2 type	-0.0446088	2911.65	P	2823	P	Celegans _00012	C08B11.3 /// WBGene00007433	CEK044A9R	Cel.5858	174286	0002119 // nematode larval development // inferred from mutant phenotype /// 0009792 // embryonic development ending in birth or egg hatching // inferred from mutant phenotype /// 0010171 // body morphogenesis // inferred from mutant phenotype /// 0040007 // growth // inferred from mutant phenotype /// 0040035 // hermaphrodite genitalia development // inferred from mutant phenotype	0005622 // intracellular // inferred from electronic annotation	0003677 // DNA binding // inferred from electronic annotation /// 0005488 // binding // inferred from electronic annotation /// 0008270 // zinc ion binding // inferred from electronic annotation
171732_x_at	abnormal cell LINeage	-0.46928	1204.69	P	870.178	P	Celegans _00013	lin-9	8515820	Cel.19461	176256	0000003 // reproduction // inferred from mutant phenotype /// 0002009 // morphogenesis of an epithelium // inferred from mutant phenotype /// 0002119 // nematode larval development // inferred from mutant phenotype /// 0006350 // transcription // inferred from electronic annotation /// 0007275 // multicellular organismal development // inferred from electronic annotation /// 0008406 // gonad deve…	0005634 // nucleus // inferred from electronic annotation /// 0005694 // chromosome // inferred from electronic annotation /// 0070176 // DRM complex // inferred from direct assay	---
171733_x_at	hypothetical protein	0.179367	959.014	P	1085.97	P	Celegans _00014	F23F12.9	AV178000	Cel.7241	175924	0006355 // regulation of transcription, DNA-dependent // inferred from electronic annotation	0005634 // nucleus // inferred from electronic annotation	0003700 // transcription factor activity // inferred from electronic annotation /// 0043565 // sequence-specific DNA binding // inferred from electronic annotation /// 0046983 // protein dimerization activity // inferred from electronic annotation
171734_x_at	Temporarily Assigned Gene name /// locus:tag-174	0.035889	12588.8	P	12905.9	P	Celegans _00015	tag-174 /// WBGene00006519	CEK100E6F	Cel.18117	175693	0040010 // positive regulation of growth rate // inferred from mutant phenotype	0005739 // mitochondrion // inferred from electronic annotation /// 0005743 // mitochondrial inner membrane // inferred from electronic annotation /// 0005751 // mitochondrial respiratory chain complex IV // inferred from electronic annotation /// 0016020 // membrane // inferred from electronic annotation /// 0016021 // integral to membrane // inferred from electronic annotation	0004129 // cytochrome-c oxidase activity // inferred from electronic annotation
171735_x_at	COLlagen /// locus:col-147	-1.11991	5145.26	P	2367.45	P	Celegans _00016	col-147 /// WBGene00000720	CEK072GXR	Cel.2437	179351	0009792 // embryonic development ending in birth or egg hatching // inferred from mutant phenotype	0016021 // integral to membrane // inferred from electronic annotation	0042302 // structural constituent of cuticle // inferred from electronic annotation
171736_x_at	Signal Element on X /// locus:sex-1	0.180304	1056.89	P	1197.59	P	Celegans _00017	sex-1 /// WBGene00004786	1203791	Cel.17916	181231	0002009 // morphogenesis of an epithelium // inferred from mutant phenotype /// 0002119 // nematode larval development // inferred from mutant phenotype /// 0006350 // transcription // inferred from electronic annotation /// 0006355 // regulation of transcription, DNA-dependent // inferred from electronic annotation /// 0007530 // sex determination // inferred from genetic interaction /// 0009792…	0005634 // nucleus // inferred from electronic annotation	0003677 // DNA binding // inferred from electronic annotation /// 0003700 // transcription factor activity // inferred from electronic annotation /// 0003707 // steroid hormone receptor activity // inferred from electronic annotation /// 0004872 // receptor activity // inferred from electronic annotation /// 0004879 // ligand-dependent nuclear receptor activity // inferred from electronic annotat…
171737_x_at	hypothetical protein /// Drosphila REF (2)P like	0.462627	1992.62	P	2745.93	P	Celegans _00018	T12G3.1 /// WBGene00011737	C51771	Cel.17663	178139	---	---	0005515 // protein binding // inferred from physical interaction /// 0008270 // zinc ion binding // inferred from electronic annotation
171738_x_at	UNCoordinated	0.149575	738.73	P	819.431	P	Celegans _00019	unc-44	790603	Cel.23117	177366	0005975 // carbohydrate metabolic process // inferred from electronic annotation /// 0007165 // signal transduction // inferred from electronic annotation /// 0010171 // body morphogenesis // inferred from mutant phenotype /// 0033563 // dorsal/ventral axon guidance // inferred from genetic interaction /// 0040010 // positive regulation of growth rate // inferred from mutant phenotype /// 0040011…	---	0004553 // hydrolase activity, hydrolyzing O-glycosyl compounds // inferred from electronic annotation /// 0005515 // protein binding // inferred from electronic annotation /// 0005515 // protein binding // inferred from physical interaction
171739_x_at	hypothetical protein /// status:Partially_confirmed	-0.328701	341.613	P	272.01	P	Celegans _00020	F35A5.1 /// WBGene00018024	C58760	Cel.5700	259699	---	---	---
171740_x_at	CLC-type chloride cHannel	-1.01391	808.433	P	400.338	P	Celegans _00021	clh-1	6451494	Cel.17014	174821	0006821 // chloride transport // inferred from electronic annotation /// 0055085 // transmembrane transport // inferred from electronic annotation	0016020 // membrane // inferred from electronic annotation /// 0016021 // integral to membrane // inferred from electronic annotation	0005216 // ion channel activity // inferred from electronic annotation /// 0005247 // voltage-gated chloride channel activity // inferred from electronic annotation
171741_x_at	hypothetical protein /// status:Partially_confirmed	0.0136066	24271.8	P	24501.8	P	Celegans _00022	C44B12.5 /// WBGene00016638	CEC1925	Cel.13329	176932	0000003 // reproduction // inferred from mutant phenotype /// 0009792 // embryonic development ending in birth or egg hatching // inferred from mutant phenotype	0016021 // integral to membrane // inferred from electronic annotation	---
171742_x_at	SKp1 Related (ubiquitin ligase complex component) /// locus:skr-8	0.241472	2817.1	P	3330.37	P	Celegans _00023	skr-8 /// WBGene00004814	C31412	Cel.189	178495	0000003 // reproduction // inferred from mutant phenotype /// 0002119 // nematode larval development // inferred from mutant phenotype /// 0006511 // ubiquitin-dependent protein catabolic process // inferred from electronic annotation /// 0009792 // embryonic development ending in birth or egg hatching // inferred from mutant phenotype /// 0010171 // body morphogenesis // inferred from mutant phe…	---	0005515 // protein binding // inferred from electronic annotation
171743_x_at	Chondroitin ProteoGlycan	-0.131088	2167.23	P	1978.99	P	Celegans _00024	cpg-8	CEC559	Cel.37526	178860	---	---	---
171744_x_at	hypothetical protein /// status:Partially_confirmed	-0.0570327	203.491	P	195.604	P	Celegans _00025	F54D12.4 /// WBGene00018817	C57305	Cel.32837	173515	0002119 // nematode larval development // inferred from mutant phenotype /// 0010171 // body morphogenesis // inferred from mutant phenotype /// 0040007 // growth // inferred from mutant phenotype /// 0040011 // locomotion // inferred from mutant phenotype	---	---
171745_x_at	PaTched Related family /// locus:ptr-11	0.63019	51.4807	A	79.6802	A	Celegans _00026	ptr-11 /// WBGene00004225	CEK008CXR	Cel.6081	171609	0040011 // locomotion // inferred from mutant phenotype /// 0040018 // positive regulation of multicellular organism growth // inferred from mutant phenotype /// 0040025 // vulval development // inferred from mutant phenotype	0016020 // membrane // inferred from electronic annotation /// 0016021 // integral to membrane // inferred from electronic annotation	0008158 // hedgehog receptor activity // inferred from electronic annotation
171746_x_at	hypothetical protein	-0.0504077	1043.76	P	1007.92	P	Celegans _00027	F15G9.1	CEK102EZR	Cel.7223	181184	---	---	---
171747_x_at	hypothetical protein /// status:Partially_confirmed	2.36126	2.78228	A	14.2958	A	Celegans _00028	F22E5.8 /// WBGene00017707	AU113348	Cel.15328	173610	0006813 // potassium ion transport // inferred from electronic annotation	0008076 // voltage-gated potassium channel complex // inferred from electronic annotation /// 0016020 // membrane // inferred from electronic annotation	0005249 // voltage-gated potassium channel activity // inferred from electronic annotation /// 0005515 // protein binding // inferred from electronic annotation
171748_x_at	UNCoordinated	0.0219226	6089.1	P	6182.34	P	Celegans _00029	unc-60	CEK109C3R	Cel.17967	178640	0000003 // reproduction // inferred from mutant phenotype /// 0002119 // nematode larval development // inferred from mutant phenotype /// 0009790 // embryonic development // inferred from mutant phenotype /// 0030042 // actin filament depolymerization // inferred from mutant phenotype /// 0030240 // muscle thin filament assembly // inferred from mutant phenotype /// 0040011 // locomotion // infe…	0005622 // intracellular // inferred from electronic annotation	0003779 // actin binding // inferred from electronic annotation
171749_x_at	hypothetical protein /// status:Confirmed	0.241267	195.364	P	230.926	P	Celegans _00030	W05H7.1 /// WBGene00021044	C37278	Cel.6872	180482	---	---	---
171750_x_at	hypothetical protein /// RETINAL DEGENERATION B PROTEIN (PROBABLE CALCIUM TRANSPORTER RDGB)	-0.636133	163.826	P	105.412	P	Celegans _00031	M01F1.7 /// WBGene00010813	C56852	Cel.34025	175459	0000003 // reproduction // inferred from mutant phenotype /// 0006810 // transport // inferred from electronic annotation /// 0040010 // positive regulation of growth rate // inferred from mutant phenotype	0005622 // intracellular // inferred from electronic annotation	0046872 // metal ion binding // inferred from electronic annotation
171751_x_at	hypothetical protein	-0.228185	338.423	P	288.914	P	Celegans _00032	C38D4.1	C57484	Cel.32705	175633	---	0016021 // integral to membrane // inferred from electronic annotation	---
171752_x_at	hypothetical protein	-0.154976	290.872	P	261.246	P	Celegans _00033	C18C4.5	CEK035FXR	Cel.5850	178941	---	---	---
171753_x_at	human PERK kinase homolog /// locus:pek-1	0.194304	302.755	P	346.404	P	Celegans _00034	pek-1 /// WBGene00003970	7341094	Cel.7299	181334	0001906 // cell killing // inferred from genetic interaction /// 0002119 // nematode larval development // inferred from genetic interaction /// 0006417 // regulation of translation // inferred from electronic annotation /// 0006468 // protein amino acid phosphorylation // inferred from electronic annotation /// 0006950 // response to stress // inferred from electronic annotation /// 0006986 // r…	0005783 // endoplasmic reticulum // inferred from electronic annotation /// 0016020 // membrane // inferred from electronic annotation /// 0016021 // integral to membrane // inferred from electronic annotation	0000166 // nucleotide binding // inferred from electronic annotation /// 0004672 // protein kinase activity // inferred from electronic annotation /// 0004674 // protein serine/threonine kinase activity // inferred from electronic annotation /// 0004713 // protein tyrosine kinase activity // inferred from electronic annotation /// 0005524 // ATP binding // inferred from electronic annotation /// …
171754_x_at	status:Confirmed /// hypothetical protein	-0.093192	203.764	P	191.018	P	Celegans _00035	WBGene00012443 /// Y15E3A.4	CEC509	Cel.17640	181623	0055085 // transmembrane transport // inferred from electronic annotation	0016021 // integral to membrane // inferred from electronic annotation	---
171755_x_at	HP1 Like (heterochromatin protein)	-0.144502	917.19	P	829.774	P	Celegans _00036	hpl-2	C49410	Cel.10365	176506	0000003 // reproduction // inferred from genetic interaction /// 0000003 // reproduction // inferred from mutant phenotype /// 0002119 // nematode larval development // inferred from genetic interaction /// 0006333 // chromatin assembly or disassembly // inferred from electronic annotation /// 0007281 // germ cell development // inferred from genetic interaction /// 0007281 // germ cell developme…	0000785 // chromatin // inferred from electronic annotation /// 0005634 // nucleus // inferred from electronic annotation /// 0005783 // endoplasmic reticulum // inferred from electronic annotation	0003682 // chromatin binding // inferred from electronic annotation /// 0005515 // protein binding // inferred from physical interaction
171756_x_at	COLlagen /// COLlagen /// locus:col-92 /// locus:col-94	0.0586476	21427.6	P	22316.6	P	Celegans _00037	col-92 /// col-94 /// WBGene00000667 /// WBGene00000669	CEK070E8F	Cel.31451	176528 /// 259336	0002009 // morphogenesis of an epithelium // inferred from mutant phenotype /// 0002119 // nematode larval development // inferred from mutant phenotype /// 0010171 // body morphogenesis // inferred from mutant phenotype /// 0040007 // growth // inferred from mutant phenotype /// 0040011 // locomotion // inferred from mutant phenotype	0016021 // integral to membrane // inferred from electronic annotation	0042302 // structural constituent of cuticle // inferred from electronic annotation
171757_x_at	HP1 Like (heterochromatin protein)	-0.137125	1070.41	P	973.359	P	Celegans _00038	hpl-2	4457214	Cel.10365	176506	0000003 // reproduction // inferred from genetic interaction /// 0000003 // reproduction // inferred from mutant phenotype /// 0002119 // nematode larval development // inferred from genetic interaction /// 0006333 // chromatin assembly or disassembly // inferred from electronic annotation /// 0007281 // germ cell development // inferred from genetic interaction /// 0007281 // germ cell developme…	0000785 // chromatin // inferred from electronic annotation /// 0005634 // nucleus // inferred from electronic annotation /// 0005783 // endoplasmic reticulum // inferred from electronic annotation	0003682 // chromatin binding // inferred from electronic annotation /// 0005515 // protein binding // inferred from physical interaction
171758_x_at	hypothetical protein	0.138637	498.454	P	548.73	P	Celegans _00039	F49E2.5	CEK004C7F	Cel.17100	181175	0002119 // nematode larval development // inferred from mutant phenotype	---	---
171759_x_at	hypothetical protein /// Yeast Chl2p like	-0.177725	2287.95	P	2022.77	P	Celegans _00040	K08F4.1 /// WBGene00010676	CEK006E2R	Cel.17122	177879	---	---	0000166 // nucleotide binding // inferred from electronic annotation /// 0005524 // ATP binding // inferred from electronic annotation /// 0017111 // nucleoside-triphosphatase activity // inferred from electronic annotation
171760_x_at	hypothetical protein	0.0345782	1329.17	P	1361.41	P	Celegans _00041	F56D2.6	CEC8283	Cel.5656	175771	0000003 // reproduction // inferred from mutant phenotype /// 0002009 // morphogenesis of an epithelium // inferred from mutant phenotype /// 0002119 // nematode larval development // inferred from mutant phenotype /// 0006397 // mRNA processing // inferred from electronic annotation /// 0008380 // RNA splicing // inferred from electronic annotation /// 0009792 // embryonic development ending in …	0005634 // nucleus // inferred from electronic annotation	0000166 // nucleotide binding // inferred from electronic annotation /// 0003676 // nucleic acid binding // inferred from electronic annotation /// 0004386 // helicase activity // inferred from electronic annotation /// 0005524 // ATP binding // inferred from electronic annotation /// 0016787 // hydrolase activity // inferred from electronic annotation /// 0017111 // nucleoside-triphosphatase act…
171761_x_at	SR Protein (splicing factor)	-0.0584839	3161.28	P	3035.69	P	Celegans _00042	rsp-5	AV185416	Cel.37016	174073	0001703 // gastrulation with mouth forming first // inferred from mutant phenotype /// 0006397 // mRNA processing // inferred from electronic annotation /// 0007548 // sex differentiation // inferred from electronic annotation /// 0008380 // RNA splicing // non-traceable author statement /// 0008380 // RNA splicing // inferred from electronic annotation /// 0009790 // embryonic development // inf…	0005634 // nucleus // inferred from direct assay /// 0005634 // nucleus // inferred from electronic annotation	0000166 // nucleotide binding // inferred from electronic annotation /// 0003676 // nucleic acid binding // inferred from electronic annotation /// 0003723 // RNA binding // non-traceable author statement /// 0003723 // RNA binding // inferred from electronic annotation
171762_x_at	status:Partially_confirmed /// hypothetical protein	-0.088576	492.229	P	462.917	P	Celegans _00043	WBGene00012678 /// Y39B6A.16	AV175982	Cel.1812	3565475	0009792 // embryonic development ending in birth or egg hatching // inferred from mutant phenotype	---	---
171763_x_at	Hypothetical protein (Y119D3B.13)	2.12377	17.6728	A	77.0234	A	Celegans _00044	Y119D3B.13	AV202093	Cel.9626	175283	---	---	---
171764_x_at	CLC-type chloride cHannel	-1.13551	741.965	P	337.724	P	Celegans _00045	clh-1	6451494	Cel.17014	174821	0006821 // chloride transport // inferred from electronic annotation /// 0055085 // transmembrane transport // inferred from electronic annotation	0016020 // membrane // inferred from electronic annotation /// 0016021 // integral to membrane // inferred from electronic annotation	0005216 // ion channel activity // inferred from electronic annotation /// 0005247 // voltage-gated chloride channel activity // inferred from electronic annotation
171765_x_at	Kinase Suppressor of activated Ras	-0.0440267	413.435	P	401.008	P	Celegans _00046	ksr-2	C45971	Cel.181	173085	0006468 // protein amino acid phosphorylation // inferred from electronic annotation /// 0007242 // intracellular signaling cascade // inferred from electronic annotation	---	0004672 // protein kinase activity // inferred from electronic annotation /// 0004674 // protein serine/threonine kinase activity // inferred from electronic annotation /// 0004713 // protein tyrosine kinase activity // inferred from electronic annotation /// 0005524 // ATP binding // inferred from electronic annotation /// 0008270 // zinc ion binding // inferred from electronic annotation /// 00…
171766_x_at	hypothetical protein	1.00208	19.2991	A	38.654	M	Celegans _00047	F29G6.3	CE16C6	Cel.17867	181340	0000003 // reproduction // inferred from mutant phenotype /// 0010171 // body morphogenesis // inferred from mutant phenotype /// 0040010 // positive regulation of growth rate // inferred from mutant phenotype	---	0005515 // protein binding // inferred from physical interaction
171767_x_at	---	-0.250737	318.056	P	267.316	P	Celegans _00048	---	AU116500	---	---	---	---	---
171768_x_at	COLlagen /// COLlagen /// locus:col-10 /// locus:col-144	0.0501634	13839.2	P	14328.8	P	Celegans _00049	col-10 /// col-144 /// WBGene00000599 /// WBGene00000717	CEK056F9R	Cel.34228	179296 /// 179298	---	0016021 // integral to membrane // inferred from electronic annotation	0042302 // structural constituent of cuticle // inferred from electronic annotation
171769_x_at	hypothetical protein /// status:Confirmed	-0.882789	1303.97	P	707.167	P	Celegans _00050	F23F12.12 /// WBGene00017756	AV203169	Cel.18123	175927	---	0016021 // integral to membrane // inferred from electronic annotation	---
171770_x_at	COLlagen /// locus:col-93	-0.00574107	22860.4	P	22769.6	P	Celegans _00051	col-93 /// WBGene00000668	CEK068B9R	Cel.21322	259335	0002009 // morphogenesis of an epithelium // inferred from mutant phenotype /// 0002119 // nematode larval development // inferred from mutant phenotype /// 0010171 // body morphogenesis // inferred from mutant phenotype /// 0040007 // growth // inferred from mutant phenotype /// 0040011 // locomotion // inferred from mutant phenotype	0016021 // integral to membrane // inferred from electronic annotation	0042302 // structural constituent of cuticle // inferred from electronic annotation
171771_x_at	hypothetical protein /// status:Partially_confirmed	-0.139086	937.935	P	851.733	P	Celegans _00052	F41C3.4 /// WBGene00018270	C31254	Cel.22159	173819	0002119 // nematode larval development // inferred from mutant phenotype /// 0006810 // transport // inferred from electronic annotation /// 0009792 // embryonic development ending in birth or egg hatching // inferred from mutant phenotype /// 0015031 // protein transport // inferred from electronic annotation /// 0016192 // vesicle-mediated transport // inferred from electronic annotation /// 00…	0005794 // Golgi apparatus // inferred from electronic annotation /// 0016020 // membrane // inferred from electronic annotation /// 0016021 // integral to membrane // inferred from electronic annotation	---
171772_x_at	ASH histone methyltransferase complex subunit (Drosophila absent, small or homeotic discs)	-0.648191	175.655	A	112.082	A	Celegans _00053	ash-2	AV187184	Cel.8074	174838	0002119 // nematode larval development // inferred from mutant phenotype /// 0009792 // embryonic development ending in birth or egg hatching // inferred from mutant phenotype /// 0040007 // growth // inferred from mutant phenotype /// 0040027 // negative regulation of vulval development // inferred from mutant phenotype /// 0040035 // hermaphrodite genitalia development // inferred from mutant p…	---	0005515 // protein binding // inferred from physical interaction /// 0008168 // methyltransferase activity // inferred from electronic annotation /// 0016740 // transferase activity // inferred from electronic annotation
171773_x_at	Fourteen-Three-Three family	0.34682	3231.89	P	4110.17	P	Celegans _00054	ftt-2	C32693	Cel.17467	181348	0002119 // nematode larval development // inferred from mutant phenotype /// 0018991 // oviposition // inferred from mutant phenotype /// 0040007 // growth // inferred from mutant phenotype /// 0040010 // positive regulation of growth rate // inferred from mutant phenotype /// 0043053 // dauer entry // inferred from mutant phenotype	0005634 // nucleus // inferred from electronic annotation /// 0005737 // cytoplasm // inferred from electronic annotation	0005515 // protein binding // inferred from physical interaction /// 0019904 // protein domain specific binding // inferred from electronic annotation
171774_x_at	---	1.72709	6.78732	A	22.4701	A	Celegans _00055	---	CEC700	---	---	---	---	---
171775_x_at	status:Confirmed /// hypothetical protein	-0.937461	94.192	P	49.1825	P	Celegans _00056	WBGene00014006 /// ZK596.1	C55424	Cel.6028	177982	---	0016021 // integral to membrane // inferred from electronic annotation	---
171776_x_at	Chondroitin ProteoGlycan	-0.00778847	13220.6	P	13149.5	P	Celegans _00057	cpg-1	C29306	Cel.23350	175586	0000281 // cytokinesis after mitosis // inferred from mutant phenotype /// 0006030 // chitin metabolic process // inferred from electronic annotation /// 0007049 // cell cycle // inferred from electronic annotation /// 0007275 // multicellular organismal development // inferred from electronic annotation /// 0009790 // embryonic development // inferred from mutant phenotype /// 0030703 // eggshel…	0005576 // extracellular region // inferred from electronic annotation	0008061 // chitin binding // inferred from direct assay /// 0008061 // chitin binding // inferred from electronic annotation
171777_x_at	hypothetical protein	-0.567826	1004.98	P	677.989	P	Celegans _00058	F18A1.6	C53183	Cel.5891	174236	---	---	---
171778_x_at	hypothetical protein	0.219012	444.428	P	517.286	P	Celegans _00059	Y39G8B.1	CEK056BYF	Cel.14081	175047	0055114 // oxidation reduction // inferred from electronic annotation	---	0016491 // oxidoreductase activity // inferred from electronic annotation
171779_x_at	status:Partially_confirmed /// hypothetical protein	0.257361	76.3817	A	91.2982	A	Celegans _00060	WBGene00021353 /// Y37E3.13	C37614	Cel.16501	171771	---	---	0005515 // protein binding // inferred from electronic annotation
171780_x_at	hypothetical protein	-0.17069	739.653	P	657.121	P	Celegans _00061	Transketolase	C59507	Cel.22981	176716	0008152 // metabolic process // inferred from electronic annotation	---	0005515 // protein binding // inferred from physical interaction /// 0016624 // oxidoreductase activity, acting on the aldehyde or oxo group of donors, disulfide as acceptor // inferred from electronic annotation
171781_x_at	Temporarily Assigned Gene name /// locus:tag-210	-0.287423	2409.01	P	1973.85	P	Celegans _00062	tag-210 /// WBGene00012344	C38342	Cel.16577	173205	0009792 // embryonic development ending in birth or egg hatching // inferred from mutant phenotype	0005622 // intracellular // inferred from electronic annotation	0000166 // nucleotide binding // inferred from electronic annotation /// 0005515 // protein binding // inferred from physical interaction /// 0005525 // GTP binding // inferred from electronic annotation
171782_x_at	hypothetical protein /// cysteine synthase	0.189673	227.839	M	259.851	P	Celegans _00063	C17G1.7 /// WBGene00007653	CEC699	Cel.8499	181209	0006535 // cysteine biosynthetic process from serine // inferred from electronic annotation /// 0008152 // metabolic process // inferred from electronic annotation /// 0008652 // cellular amino acid biosynthetic process // inferred from electronic annotation /// 0019344 // cysteine biosynthetic process // inferred from electronic annotation	---	0003824 // catalytic activity // inferred from electronic annotation /// 0004124 // cysteine synthase activity // inferred from electronic annotation /// 0016740 // transferase activity // inferred from electronic annotation /// 0030170 // pyridoxal phosphate binding // inferred from electronic annotation
171783_x_at	UBiquitin Conjugating enzyme /// locus:ubc-1	-0.739707	59.3838	P	35.5626	P	Celegans _00064	ubc-1 /// WBGene00006701	C59923	Cel.18169	177170	0002119 // nematode larval development // inferred from mutant phenotype /// 0019941 // modification-dependent protein catabolic process // inferred from electronic annotation /// 0040007 // growth // inferred from mutant phenotype /// 0043687 // post-translational protein modification // inferred from electronic annotation /// 0051246 // regulation of protein metabolic process // inferred from e…	---	0000166 // nucleotide binding // inferred from electronic annotation /// 0004842 // ubiquitin-protein ligase activity // inferred from electronic annotation /// 0005515 // protein binding // inferred from physical interaction /// 0005524 // ATP binding // inferred from electronic annotation /// 0016874 // ligase activity // inferred from electronic annotation /// 0019787 // small conjugating prot…
171784_x_at	CYclophyliN /// locus:cyn-7	-0.182127	1377.67	P	1214.28	P	Celegans _00065	cyn-7 /// WBGene00000883	CEC603	Cel.6641	180027	0006457 // protein folding // inferred from electronic annotation /// 0009792 // embryonic development ending in birth or egg hatching // inferred from mutant phenotype	---	0003755 // peptidyl-prolyl cis-trans isomerase activity // inferred from electronic annotation /// 0016853 // isomerase activity // inferred from electronic annotation
171785_x_at	hypothetical protein	-0.0278925	976.708	P	958.006	P	Celegans _00066	C37C3.2	C37758	Cel.17532	179165	0000003 // reproduction // inferred from mutant phenotype /// 0002119 // nematode larval development // inferred from mutant phenotype /// 0006412 // translation // inferred from electronic annotation /// 0006413 // translational initiation // inferred from electronic annotation /// 0006413 // translational initiation // non-traceable author statement /// 0009792 // embryonic development ending i…	0005851 // eukaryotic translation initiation factor 2B complex // non-traceable author statement	0000166 // nucleotide binding // inferred from electronic annotation /// 0003743 // translation initiation factor activity // inferred from electronic annotation /// 0005488 // binding // inferred from electronic annotation /// 0005525 // GTP binding // inferred from electronic annotation
171786_x_at	Ribosomal Protein, Large subunit /// locus:rpl-33	0.272624	21948.9	P	26514.3	P	Celegans _00067	rpl-33 /// WBGene00004447	C56989	Cel.8345	174166	0000003 // reproduction // inferred from mutant phenotype /// 0002119 // nematode larval development // inferred from mutant phenotype /// 0006412 // translation // inferred from electronic annotation /// 0009792 // embryonic development ending in birth or egg hatching // inferred from mutant phenotype /// 0040007 // growth // inferred from mutant phenotype /// 0040010 // positive regulation of g…	0005622 // intracellular // inferred from electronic annotation /// 0005840 // ribosome // inferred from electronic annotation /// 0030529 // ribonucleoprotein complex // inferred from electronic annotation	0003735 // structural constituent of ribosome // inferred from electronic annotation
171787_x_at	STOmatin /// locus:sto-4	0.0811221	544.592	P	576.092	P	Celegans _00068	sto-4 /// WBGene00006066	C59724	Cel.452	181350	---	0016020 // membrane // inferred from electronic annotation /// 0016021 // integral to membrane // inferred from electronic annotation	---
171788_x_at	alpha-CaTuliN (catenin/vinculin related)	-0.392852	36.8088	M	28.0344	A	Celegans _00069	ctn-1	CEC274	Cel.4958	171818	0007155 // cell adhesion // inferred from electronic annotation	0015629 // actin cytoskeleton // inferred from electronic annotation /// 0016021 // integral to membrane // inferred from electronic annotation	0005198 // structural molecule activity // inferred from electronic annotation /// 0005515 // protein binding // inferred from physical interaction /// 0045296 // cadherin binding // inferred from electronic annotation
171789_x_at	Elongation FacTor /// Elongation FacTor /// locus:eft-3	0.0800169	21395.1	P	22615.2	P	Celegans _00070	eft-3 /// eft-4 /// WBGene00001168	C29696	Cel.22703	175975 /// 181044	0000003 // reproduction // inferred from mutant phenotype /// 0002119 // nematode larval development // inferred from mutant phenotype /// 0006412 // translation // inferred from electronic annotation /// 0006414 // translational elongation // inferred from electronic annotation /// 0007276 // gamete generation // inferred from mutant phenotype /// 0009792 // embryonic development ending in birth…	0005737 // cytoplasm // inferred from electronic annotation /// 0005737 // cytoplasm // inferred by curator	0000166 // nucleotide binding // inferred from electronic annotation /// 0003746 // translation elongation factor activity // inferred from electronic annotation /// 0003924 // GTPase activity // inferred from electronic annotation /// 0005525 // GTP binding // inferred from electronic annotation
171790_x_at	F-box C protein /// locus:fbxc-51	-0.133462	142.479	P	129.89	P	Celegans _00071	fbxc-51 /// WBGene00021576	CEC340	Cel.6520	173467	---	---	---
171791_at	Low-density lipoprotein Receptor Related /// locus:lrp-1	-0.193773	806.163	P	704.841	P	Celegans _00072	lrp-1 /// WBGene00003071	C54461	Cel.18450	172520	0002009 // morphogenesis of an epithelium // inferred from mutant phenotype /// 0002119 // nematode larval development // inferred from mutant phenotype /// 0006897 // endocytosis // inferred from electronic annotation /// 0008152 // metabolic process // inferred from electronic annotation /// 0010171 // body morphogenesis // inferred from mutant phenotype /// 0015918 // sterol transport // infer…	0005905 // coated pit // inferred from electronic annotation /// 0016020 // membrane // inferred from electronic annotation /// 0016021 // integral to membrane // inferred from electronic annotation	0004872 // receptor activity // inferred from electronic annotation /// 0005509 // calcium ion binding // inferred from electronic annotation /// 0015248 // sterol transporter activity // inferred from mutant phenotype /// 0016740 // transferase activity // inferred from electronic annotation
171792_x_at	TropoNin I /// locus:tni-3	-0.271453	477.614	P	395.696	P	Celegans _00073	tni-3 /// WBGene00006585	C58362	Cel.6415	180127	0002119 // nematode larval development // inferred from mutant phenotype /// 0006936 // muscle contraction // inferred from mutant phenotype /// 0018991 // oviposition // inferred from mutant phenotype /// 0030421 // defecation // inferred from mutant phenotype /// 0040011 // locomotion // inferred from mutant phenotype /// 0040032 // post-embryonic body morphogenesis // inferred from mutant phen…	---	0003779 // actin binding // inferred from electronic annotation /// 0005515 // protein binding // inferred from physical interaction
171793_x_at	MEChanosensory abnormality /// locus:mec-7	0.0855232	60.8092	A	64.523	A	Celegans _00074	mec-7 /// WBGene00003171	C35942	Cel.6646	181036	0002009 // morphogenesis of an epithelium // inferred from mutant phenotype /// 0002119 // nematode larval development // inferred from mutant phenotype /// 0007017 // microtubule-based process // inferred from electronic annotation /// 0007018 // microtubule-based movement // inferred from electronic annotation /// 0007638 // mechanosensory behavior // inferred from mutant phenotype /// 0009612 …	0005874 // microtubule // inferred from electronic annotation /// 0043234 // protein complex // inferred from electronic annotation	0000166 // nucleotide binding // inferred from electronic annotation /// 0003924 // GTPase activity // inferred from electronic annotation /// 0005198 // structural molecule activity // inferred from electronic annotation /// 0005525 // GTP binding // inferred from electronic annotation
171794_x_at	Zinc Finger Protein	-0.830337	26.2713	A	14.7749	A	Celegans _00075	zfp-3	C68575	Cel.20064	180479	---	0016021 // integral to membrane // inferred from electronic annotation	0003676 // nucleic acid binding // inferred from electronic annotation /// 0005515 // protein binding // inferred from physical interaction /// 0008270 // zinc ion binding // inferred from electronic annotation /// 0046872 // metal ion binding // inferred from electronic annotation
171795_x_at	hypothetical protein /// status:Confirmed	-0.244312	164.669	P	139.017	P	Celegans _00076	R12E2.14 /// WBGene00020039	C71115	Cel.143	172001	---	---	---
171796_x_at	hypothetical protein /// status:Confirmed	0.412876	70.0773	P	93.2964	P	Celegans _00077	C02E7.6 /// WBGene00015339	C48780	Cel.22830	178885	---	---	---
171797_x_at	Ribosomal Protein, Large subunit	0.0579876	20790.9	P	21643.6	P	Celegans _00078	rpl-1	C65963	Cel.18297	171853	0000003 // reproduction // inferred from mutant phenotype /// 0002119 // nematode larval development // inferred from mutant phenotype /// 0006396 // RNA processing // inferred from electronic annotation /// 0006412 // translation // inferred from electronic annotation /// 0009792 // embryonic development ending in birth or egg hatching // inferred from mutant phenotype /// 0040007 // growth // i…	0005622 // intracellular // inferred from electronic annotation /// 0005840 // ribosome // inferred from electronic annotation /// 0030529 // ribonucleoprotein complex // inferred from electronic annotation	0003723 // RNA binding // inferred from electronic annotation /// 0003735 // structural constituent of ribosome // inferred from electronic annotation /// 0005515 // protein binding // inferred from physical interaction
171798_x_at	Ribosomal Protein, Large subunit /// locus:rpl-18	0.0321517	21820.2	P	22311.9	P	Celegans _00079	rpl-18 /// WBGene00004430	C70457	Cel.7429	178342	0000003 // reproduction // inferred from mutant phenotype /// 0002119 // nematode larval development // inferred from mutant phenotype /// 0006412 // translation // inferred from electronic annotation /// 0009792 // embryonic development ending in birth or egg hatching // inferred from mutant phenotype /// 0018996 // molting cycle, collagen and cuticulin-based cuticle // inferred from mutant phen…	0005622 // intracellular // inferred from electronic annotation /// 0005737 // cytoplasm // inferred from electronic annotation /// 0005840 // ribosome // inferred from electronic annotation /// 0030529 // ribonucleoprotein complex // inferred from electronic annotation	0003735 // structural constituent of ribosome // inferred from electronic annotation
171799_x_at	hypothetical protein /// status:Confirmed	0.0481764	4481.47	P	4633.65	P	Celegans _00080	F36A2.7 /// WBGene00009454	C69356	Cel.6623	172692	0002119 // nematode larval development // inferred from mutant phenotype /// 0009792 // embryonic development ending in birth or egg hatching // inferred from mutant phenotype /// 0040007 // growth // inferred from mutant phenotype /// 0040010 // positive regulation of growth rate // inferred from mutant phenotype /// 0040019 // positive regulation of embryonic development // inferred from mutant…	0016021 // integral to membrane // inferred from electronic annotation	---
171800_x_at	Ribosomal Protein, Large subunit /// locus:rpl-19	-0.00907605	22988.9	P	22844.7	P	Celegans _00081	rpl-19 /// WBGene00004431	C67095	Cel.6672	172201	0000003 // reproduction // inferred from mutant phenotype /// 0002119 // nematode larval development // inferred from mutant phenotype /// 0006412 // translation // inferred from electronic annotation /// 0008340 // determination of adult lifespan // inferred from mutant phenotype /// 0009790 // embryonic development // inferred from mutant phenotype /// 0009792 // embryonic development ending in…	0005622 // intracellular // inferred from electronic annotation /// 0005840 // ribosome // inferred from electronic annotation /// 0030529 // ribonucleoprotein complex // inferred from electronic annotation	0003735 // structural constituent of ribosome // inferred from electronic annotation
171801_s_at	hypothetical protein /// status:Partially_confirmed	0.282122	222.094	P	270.062	P	Celegans _00082	W03G11.4 /// WBGene00012226	C61547	Cel.22854	181377	---	---	---
171802_s_at	Phosphoinositide 3-kinase family, accessory domain (PIK domain) ; Phosphatidylinositol 3- and 4-kinases /// hypothetical protein	-0.197068	790.377	P	689.463	P	Celegans _00083	WBGene00013557 /// Y75B8A.24	C33749	Cel.45	176653	0000003 // reproduction // inferred from mutant phenotype /// 0008219 // cell death // inferred from mutant phenotype /// 0046854 // phosphoinositide phosphorylation // inferred from electronic annotation /// 0048015 // phosphoinositide-mediated signaling // inferred from electronic annotation	---	0004428 // inositol or phosphatidylinositol kinase activity // inferred from electronic annotation /// 0005488 // binding // inferred from electronic annotation /// 0016301 // kinase activity // inferred from electronic annotation /// 0016740 // transferase activity // inferred from electronic annotation /// 0016773 // phosphotransferase activity, alcohol group as acceptor // inferred from electr…
171803_x_at	histone METhyltransferase-like /// locus:met-2	0.149779	194.964	P	216.293	P	Celegans _00084	met-2 /// WBGene00019883	C59983	Cel.5325	176183	0000003 // reproduction // inferred from mutant phenotype /// 0000122 // negative regulation of transcription from RNA polymerase II promoter // inferred from genetic interaction /// 0010452 // histone H3-K36 methylation // inferred from mutant phenotype /// 0016568 // chromatin modification // inferred from electronic annotation /// 0040027 // negative regulation of vulval development // inferre…	0005634 // nucleus // inferred from electronic annotation	0003677 // DNA binding // inferred from electronic annotation /// 0008168 // methyltransferase activity // inferred from electronic annotation /// 0008270 // zinc ion binding // inferred from electronic annotation /// 0016740 // transferase activity // inferred from electronic annotation /// 0018024 // histone-lysine N-methyltransferase activity // inferred from electronic annotation
171804_x_at	status:Confirmed /// hypothetical protein	-0.361898	3420.43	P	2661.57	P	Celegans _00085	WBGene00021248 /// Y22D7AL.10	CEC482	Cel.18071	175315	0006457 // protein folding // inferred from electronic annotation /// 0009792 // embryonic development ending in birth or egg hatching // inferred from mutant phenotype	0005737 // cytoplasm // inferred from electronic annotation	0005524 // ATP binding // inferred from electronic annotation
171805_x_at	Histone H1.3	0.0925678	3393.11	P	3617.96	P	Celegans _00086	hil-3	CEC501	Cel.17950	181073	0006334 // nucleosome assembly // inferred from electronic annotation	0000786 // nucleosome // inferred from electronic annotation /// 0005634 // nucleus // inferred from electronic annotation /// 0005694 // chromosome // inferred from electronic annotation	0003677 // DNA binding // inferred from electronic annotation
171806_x_at	SR Protein (splicing factor)	-0.0667079	3295.25	P	3146.35	P	Celegans _00087	rsp-1	CEC3771	Cel.6471	174748	0001703 // gastrulation with mouth forming first // inferred from mutant phenotype /// 0006397 // mRNA processing // inferred from electronic annotation /// 0007275 // multicellular organismal development // inferred from genetic interaction /// 0007275 // multicellular organismal development // inferred from electronic annotation /// 0007283 // spermatogenesis // inferred from genetic interactio…	0005634 // nucleus // inferred from direct assay /// 0005634 // nucleus // inferred from electronic annotation	0000166 // nucleotide binding // inferred from electronic annotation /// 0003676 // nucleic acid binding // inferred from electronic annotation /// 0003723 // RNA binding // non-traceable author statement /// 0003723 // RNA binding // inferred from electronic annotation
171807_x_at	hypothetical protein /// status:Confirmed	-0.21774	112.254	P	96.5282	M	Celegans _00088	C02E7.7 /// WBGene00015340	CEC3124	Cel.22646	178884	---	---	---
171808_x_at	hypothetical protein	0.354619	87.3336	A	111.669	A	Celegans _00089	F11C1.5	CEK007E7R	Cel.17008	181431	0006412 // translation // inferred from electronic annotation	0005622 // intracellular // inferred from electronic annotation /// 0005840 // ribosome // inferred from electronic annotation	0000166 // nucleotide binding // inferred from electronic annotation /// 0003735 // structural constituent of ribosome // inferred from electronic annotation /// 0005524 // ATP binding // inferred from electronic annotation /// 0016887 // ATPase activity // inferred from electronic annotation /// 0017111 // nucleoside-triphosphatase activity // inferred from electronic annotation
171809_s_at	hypothetical protein /// transcritpion factor	0.0586667	6587.27	P	6860.66	P	Celegans _00090	F55A3.3 /// WBGene00018849	C39138	Cel.16961	172984	0001703 // gastrulation with mouth forming first // inferred from mutant phenotype /// 0006260 // DNA replication // inferred from electronic annotation /// 0006281 // DNA repair // inferred from electronic annotation /// 0006350 // transcription // inferred from electronic annotation /// 0006974 // response to DNA damage stimulus // inferred from electronic annotation /// 0009790 // embryonic de…	0005634 // nucleus // inferred from electronic annotation /// 0005694 // chromosome // inferred from electronic annotation	---
171810_x_at	NCAM (neural cell adhesion molecule) homolog	0.180987	346.112	P	392.373	P	Celegans _00091	ncam-1	C53589	Cel.22670	180418	0007155 // cell adhesion // inferred from electronic annotation	0016020 // membrane // inferred from electronic annotation /// 0016021 // integral to membrane // inferred from electronic annotation	---
171811_s_at	hypothetical protein /// hypothetical protein /// status:Confirmed /// status:Confirmed	0.328019	162.493	P	203.975	P	Celegans _00092	K01D12.15 /// K01D12.7 /// WBGene00010466 /// WBGene00010474	C57047	Cel.3188	179698 /// 179701	---	---	---
171812_x_at	O-GlcNAc selective N-Acetyl-beta-D-glucosaminidase (O-GlcNAcase)	0.179848	79.0944	P	89.5953	P	Celegans _00093	oga-1	C55228	Cel.5672	181164	0005977 // glycogen metabolic process // inferred from mutant phenotype /// 0006470 // protein amino acid dephosphorylation // inferred from mutant phenotype /// 0009100 // glycoprotein metabolic process // inferred from direct assay /// 0009100 // glycoprotein metabolic process // inferred from mutant phenotype /// 0019915 // lipid storage // inferred from mutant phenotype /// 0040024 // dauer l…	---	0004722 // protein serine/threonine phosphatase activity // inferred from mutant phenotype /// 0015929 // hexosaminidase activity // inferred from direct assay
171813_x_at	LEThal /// locus:let-721	-0.0269226	648.232	P	636.247	P	Celegans _00094	let-721 /// WBGene00002855	CEC515	Cel.17705	175916	0002119 // nematode larval development // inferred from mutant phenotype /// 0006810 // transport // inferred from electronic annotation /// 0008152 // metabolic process // inferred from electronic annotation /// 0009792 // embryonic development ending in birth or egg hatching // inferred from mutant phenotype /// 0010171 // body morphogenesis // inferred from mutant phenotype /// 0022900 // elec…	0005739 // mitochondrion // inferred from electronic annotation /// 0005743 // mitochondrial inner membrane // inferred from electronic annotation /// 0016020 // membrane // inferred from electronic annotation /// 0016021 // integral to membrane // inferred from electronic annotation	0003824 // catalytic activity // inferred from electronic annotation /// 0004174 // electron-transferring-flavoprotein dehydrogenase activity // inferred from electronic annotation /// 0005488 // binding // inferred from electronic annotation /// 0005506 // iron ion binding // inferred from electronic annotation /// 0009055 // electron carrier activity // inferred from electronic annotation /// 0…
171814_x_at	TuBulin, Alpha /// locus:tba-2	0.0568272	2211.49	P	2300.34	P	Celegans _00095	tba-2 /// WBGene00006529	C37772	Cel.7257	173167	0000910 // cytokinesis // inferred from mutant phenotype /// 0002119 // nematode larval development // inferred from mutant phenotype /// 0007017 // microtubule-based process // inferred from electronic annotation /// 0007018 // microtubule-based movement // inferred from electronic annotation /// 0007052 // mitotic spindle organization // inferred from mutant phenotype /// 0008104 // protein loc…	0005874 // microtubule // inferred from electronic annotation /// 0043234 // protein complex // inferred from electronic annotation	0000166 // nucleotide binding // inferred from electronic annotation /// 0003924 // GTPase activity // inferred from electronic annotation /// 0005198 // structural molecule activity // inferred from electronic annotation /// 0005525 // GTP binding // inferred from electronic annotation
171815_x_at	OligoPeptide Transporter /// locus:pept-2	0.0628887	87.7157	P	91.6239	P	Celegans _00096	opt-1 /// WBGene00003876	C55236	Cel.19639	177973	0006810 // transport // inferred from electronic annotation /// 0006857 // oligopeptide transport // inferred from electronic annotation /// 0015031 // protein transport // inferred from electronic annotation /// 0015833 // peptide transport // inferred from electronic annotation	0016020 // membrane // inferred from electronic annotation /// 0016021 // integral to membrane // inferred from electronic annotation	0005215 // transporter activity // inferred from electronic annotation /// 0015198 // oligopeptide transporter activity // inferred from electronic annotation
171816_x_at	hypothetical protein /// status:Confirmed	-0.175638	565.755	P	500.906	P	Celegans _00097	K02F3.10 /// WBGene00019333	CEC725	Cel.10323	175243	0006412 // translation // inferred from electronic annotation /// 0006418 // tRNA aminoacylation for protein translation // inferred from electronic annotation	0005737 // cytoplasm // inferred from electronic annotation	0000166 // nucleotide binding // inferred from electronic annotation /// 0004812 // aminoacyl-tRNA ligase activity // inferred from electronic annotation /// 0005524 // ATP binding // inferred from electronic annotation
171817_x_at	status:Confirmed /// hypothetical protein	-0.126163	9212.1	P	8440.73	P	Celegans _00098	WBGene00021427 /// Y38F2AR.9	C37214	Cel.6983	177027	---	0016021 // integral to membrane // inferred from electronic annotation	---
171818_x_at	hypothetical protein /// Forkhead-associated (FHA) domain	0.893037	17.9997	A	33.4269	A	Celegans _00099	C01G6.5 /// WBGene00007227	C52242	Cel.22764	174470	0009792 // embryonic development ending in birth or egg hatching // inferred from mutant phenotype	---	---
171819_x_at	Spliceosome-Associated Protein family member (sap-49) /// hypothetical protein /// actin /// status:Confirmed	-1.07697	50.4688	M	23.9233	A	Celegans _00100	actin /// C08B11.9 /// WBGene00007434 /// WBGene00007436	C57585	Cel.30808	174288 /// 3564855	0006397 // mRNA processing // inferred from electronic annotation /// 0008380 // RNA splicing // inferred from electronic annotation /// 0009792 // embryonic development ending in birth or egg hatching // inferred from mutant phenotype /// 0010171 // body morphogenesis // inferred from mutant phenotype /// 0040011 // locomotion // inferred from mutant phenotype /// 0040035 // hermaphrodite genita…	0005634 // nucleus // inferred from electronic annotation /// 0005681 // spliceosomal complex // inferred from electronic annotation /// 0005737 // cytoplasm // inferred from electronic annotation /// 0005856 // cytoskeleton // inferred from electronic annotation	0000166 // nucleotide binding // inferred from electronic annotation /// 0003676 // nucleic acid binding // inferred from electronic annotation /// 0003723 // RNA binding // inferred from electronic annotation /// 0005515 // protein binding // inferred from physical interaction /// 0005515 // protein binding // inferred from electronic annotation
171820_x_at	hypothetical protein /// Fructose-bisphosphate aldolase class-I	-0.24953	1303.21	P	1096.22	P	Celegans _00101	T05D4.1 /// WBGene00011474	C57683	Cel.6851	176788	0006096 // glycolysis // inferred from electronic annotation /// 0006096 // glycolysis // non-traceable author statement /// 0008152 // metabolic process // inferred from electronic annotation	---	0003824 // catalytic activity // inferred from electronic annotation /// 0004332 // fructose-bisphosphate aldolase activity // inferred from direct assay /// 0004332 // fructose-bisphosphate aldolase activity // inferred from electronic annotation /// 0016829 // lyase activity // inferred from electronic annotation /// 0042802 // identical protein binding // inferred from physical interaction
171821_x_at	Temporarily Assigned Gene name	-0.253621	35.542	A	29.8122	A	Celegans _00102	tag-172	C36129	Cel.5788	3565068	0006468 // protein amino acid phosphorylation // inferred from electronic annotation	---	0000166 // nucleotide binding // inferred from electronic annotation /// 0004672 // protein kinase activity // inferred from electronic annotation /// 0004674 // protein serine/threonine kinase activity // inferred from electronic annotation /// 0004713 // protein tyrosine kinase activity // inferred from electronic annotation /// 0005524 // ATP binding // inferred from electronic annotation
171822_x_at	GPD (glyceraldehyde 3-phosphate dehydrogenase) /// GPD (glyceraldehyde 3-phosphate dehydrogenase) /// locus:gpd-1 /// locus:gpd-4	0.14434	13912.2	P	15376.1	P	Celegans _00103	gpd-1 /// gpd-4 /// WBGene00001683 /// WBGene00001686	CEC193	Cel.21347	174578 /// 174603	0002119 // nematode larval development // inferred from mutant phenotype /// 0006006 // glucose metabolic process // inferred from electronic annotation /// 0006096 // glycolysis // inferred from electronic annotation /// 0008152 // metabolic process // inferred from electronic annotation /// 0008406 // gonad development // inferred from mutant phenotype /// 0009792 // embryonic development endin…	0005737 // cytoplasm // inferred from electronic annotation	0003824 // catalytic activity // inferred from electronic annotation /// 0004365 // glyceraldehyde-3-phosphate dehydrogenase (phosphorylating) activity // inferred from electronic annotation /// 0005488 // binding // inferred from electronic annotation /// 0005515 // protein binding // inferred from physical interaction /// 0008943 // glyceraldehyde-3-phosphate dehydrogenase activity // inferred …
171823_x_at	hypothetical protein /// status:Confirmed	0.118045	420.886	P	456.772	P	Celegans _00104	W03F9.10 /// WBGene00021004	C36477	Cel.22626	178542	0002119 // nematode larval development // inferred from mutant phenotype /// 0006397 // mRNA processing // inferred from electronic annotation /// 0009792 // embryonic development ending in birth or egg hatching // inferred from mutant phenotype /// 0018996 // molting cycle, collagen and cuticulin-based cuticle // inferred from mutant phenotype /// 0040007 // growth // inferred from mutant phenot…	0005634 // nucleus // inferred from electronic annotation	0005515 // protein binding // inferred from physical interaction
171824_x_at	FerriTiN /// locus:ftn-2	0.334699	646.691	P	815.551	P	Celegans _00105	ftn-2 /// WBGene00001501	CEC666	Cel.18344	171934	0006826 // iron ion transport // inferred from electronic annotation /// 0006879 // cellular iron ion homeostasis // inferred from electronic annotation /// 0040010 // positive regulation of growth rate // inferred from mutant phenotype /// 0055114 // oxidation reduction // inferred from electronic annotation	---	0005488 // binding // inferred from electronic annotation /// 0005506 // iron ion binding // inferred from electronic annotation /// 0005515 // protein binding // inferred from physical interaction /// 0008199 // ferric iron binding // inferred from electronic annotation /// 0016491 // oxidoreductase activity // inferred from electronic annotation /// 0042802 // identical protein binding // infer…
171825_at	Hypothetical protein (R11F4.1)	0.363733	15.9996	A	20.5875	A	Celegans _00106	R11F4.1	C57399	Cel.17478	173747	0005975 // carbohydrate metabolic process // inferred from electronic annotation /// 0006072 // glycerol-3-phosphate metabolic process // inferred from electronic annotation	---	0004370 // glycerol kinase activity // inferred from electronic annotation /// 0016773 // phosphotransferase activity, alcohol group as acceptor // inferred from electronic annotation
171826_x_at	UNCoordinated	-0.136615	1167.29	P	1061.83	P	Celegans _00107	unc-60	CEC295	Cel.17967	178640	0000003 // reproduction // inferred from mutant phenotype /// 0002119 // nematode larval development // inferred from mutant phenotype /// 0009790 // embryonic development // inferred from mutant phenotype /// 0030042 // actin filament depolymerization // inferred from mutant phenotype /// 0030240 // muscle thin filament assembly // inferred from mutant phenotype /// 0040011 // locomotion // infe…	0005622 // intracellular // inferred from electronic annotation	0003779 // actin binding // inferred from electronic annotation
171827_x_at	Conserved Cystein/Glycine domain protein /// locus:ccg-1	-0.00237307	630.653	P	629.616	P	Celegans _00108	ccg-1 /// WBGene00000370	C58877	Cel.6073	178426	0006869 // lipid transport // inferred from electronic annotation	0005576 // extracellular region // inferred from electronic annotation	0008289 // lipid binding // inferred from electronic annotation
171828_x_at	MeDiaTor	0.191724	2319.66	P	2649.34	P	Celegans _00109	mdt-28	C57435	Cel.16925	172437	---	---	---
171829_x_at	Fructose-1,6-BiPhosphatase /// locus:fbp-1	0.0029221	2579.04	P	2584.27	P	Celegans _00110	fbp-1 /// WBGene00001404	CEC528	Cel.6833	266822	0005975 // carbohydrate metabolic process // inferred from electronic annotation /// 0016051 // carbohydrate biosynthetic process // inferred from electronic annotation	0005737 // cytoplasm // inferred from electronic annotation	0016787 // hydrolase activity // inferred from electronic annotation /// 0042132 // fructose 1,6-bisphosphate 1-phosphatase activity // inferred from electronic annotation /// 0042578 // phosphoric ester hydrolase activity // inferred from electronic annotation
171830_x_at	hypothetical protein	-0.0162329	895.84	P	885.816	P	Celegans _00111	Y48E1B.3	CEC049	Cel.6913	174999	---	---	0003824 // catalytic activity // inferred from electronic annotation /// 0005515 // protein binding // inferred from physical interaction
171831_x_at	status:Confirmed /// hypothetical protein	-0.168816	344.527	P	306.482	P	Celegans _00112	WBGene00021883 /// Y54G2A.18	C47193	Cel.19407	177072	0006886 // intracellular protein transport // inferred from electronic annotation	0005783 // endoplasmic reticulum // inferred from electronic annotation /// 0016021 // integral to membrane // inferred from electronic annotation	---
171832_s_at	status:Partially_confirmed /// hypothetical protein	-0.18018	1793.62	P	1583.04	P	Celegans _00113	WBGene00012983 /// Y48B6A.12	CEC686	Cel.17359	175079	0006108 // malate metabolic process // inferred from electronic annotation /// 0008152 // metabolic process // inferred from electronic annotation /// 0055114 // oxidation reduction // inferred from electronic annotation	---	0003824 // catalytic activity // inferred from electronic annotation /// 0004470 // malic enzyme activity // inferred from electronic annotation /// 0005488 // binding // inferred from electronic annotation /// 0016491 // oxidoreductase activity // inferred from electronic annotation /// 0016616 // oxidoreductase activity, acting on the CH-OH group of donors, NAD or NADP as acceptor // inferred f…
171833_x_at	hypothetical protein /// status:Confirmed	-0.0863663	771.077	P	726.272	P	Celegans _00114	C01G6.3 /// WBGene00007225	CEC478	Cel.16008	174469	0000003 // reproduction // inferred from mutant phenotype /// 0009792 // embryonic development ending in birth or egg hatching // inferred from mutant phenotype	---	---
171834_x_at	status:Partially_confirmed /// hypothetical protein	-0.208582	58.4115	A	50.5486	A	Celegans _00115	WBGene00022501 /// ZC8.6	CEC769	Cel.7395	180770	---	---	0016773 // phosphotransferase activity, alcohol group as acceptor // inferred from electronic annotation
171835_x_at	SR Protein (splicing factor) /// locus:rsp-2	-0.0661023	1367.88	P	1306.62	P	Celegans _00116	rsp-2 /// WBGene00004699	CEC836	Cel.7900	174747	0001703 // gastrulation with mouth forming first // inferred from mutant phenotype /// 0002009 // morphogenesis of an epithelium // inferred from mutant phenotype /// 0002119 // nematode larval development // inferred from genetic interaction /// 0002119 // nematode larval development // inferred from mutant phenotype /// 0006397 // mRNA processing // inferred from electronic annotation /// 00072…	0005634 // nucleus // inferred from direct assay /// 0005634 // nucleus // inferred from electronic annotation	0000166 // nucleotide binding // inferred from electronic annotation /// 0003676 // nucleic acid binding // inferred from electronic annotation /// 0003723 // RNA binding // non-traceable author statement /// 0003723 // RNA binding // inferred from electronic annotation
171836_x_at	hypothetical protein /// status:Confirmed	-0.0347468	4610.89	P	4501.16	P	Celegans _00117	R04F11.2 /// WBGene00011015	CEC621	Cel.17985	179690	0002119 // nematode larval development // inferred from mutant phenotype /// 0009792 // embryonic development ending in birth or egg hatching // inferred from mutant phenotype /// 0015986 // ATP synthesis coupled proton transport // inferred from electronic annotation /// 0040007 // growth // inferred from mutant phenotype /// 0040010 // positive regulation of growth rate // inferred from mutant …	0000276 // mitochondrial proton-transporting ATP synthase complex, coupling factor F(o) // inferred from electronic annotation	0015078 // hydrogen ion transmembrane transporter activity // inferred from electronic annotation
171837_x_at	NADH Ubiquinone oxidoreductase Fe-S protein /// locus:nduf-7	0.0726591	2049.11	P	2154.95	P	Celegans _00118	nduf-7 /// WBGene00012376	C59012	Cel.18304	172734	0002119 // nematode larval development // inferred from mutant phenotype /// 0006810 // transport // inferred from electronic annotation /// 0009792 // embryonic development ending in birth or egg hatching // inferred from mutant phenotype /// 0010171 // body morphogenesis // inferred from mutant phenotype /// 0022900 // electron transport chain // inferred from electronic annotation /// 0040007 …	0005739 // mitochondrion // inferred from electronic annotation /// 0070469 // respiratory chain // inferred from electronic annotation	0003954 // NADH dehydrogenase activity // inferred from electronic annotation /// 0005506 // iron ion binding // inferred from electronic annotation /// 0008137 // NADH dehydrogenase (ubiquinone) activity // inferred from electronic annotation /// 0016491 // oxidoreductase activity // inferred from electronic annotation /// 0016651 // oxidoreductase activity, acting on NADH or NADPH // inferred f…
171838_x_at	AGEing alteration /// locus:age-1	-0.602566	329.234	P	216.828	P	Celegans _00119	age-1 /// WBGene00000090	CEC7293	Cel.18292	174762	0000003 // reproduction // inferred from mutant phenotype /// 0007165 // signal transduction // inferred from electronic annotation /// 0007568 // aging // inferred from mutant phenotype /// 0007611 // learning or memory // inferred from mutant phenotype /// 0008340 // determination of adult lifespan // inferred from mutant phenotype /// 0009792 // embryonic development ending in birth or egg hat…	0005942 // phosphoinositide 3-kinase complex // inferred from electronic annotation /// 0005942 // phosphoinositide 3-kinase complex // non-traceable author statement	0000166 // nucleotide binding // inferred from electronic annotation /// 0004428 // inositol or phosphatidylinositol kinase activity // inferred from electronic annotation /// 0005488 // binding // inferred from electronic annotation /// 0005524 // ATP binding // inferred from electronic annotation /// 0016301 // kinase activity // inferred from electronic annotation /// 0016303 // 1-phosphatidyl…
171839_x_at	locus:ztf-3 /// Zinc finger Transcription Factor family	0.318811	28.6755	P	35.767	A	Celegans _00120	WBGene00016905 /// ztf-3	C33647	Cel.19070	171617	0009792 // embryonic development ending in birth or egg hatching // inferred from mutant phenotype /// 0040002 // collagen and cuticulin-based cuticle development // inferred from mutant phenotype /// 0040018 // positive regulation of multicellular organism growth // inferred from mutant phenotype	0005622 // intracellular // inferred from electronic annotation	0003676 // nucleic acid binding // inferred from electronic annotation /// 0008270 // zinc ion binding // inferred from electronic annotation
171840_x_at	Intermediate Filament, C	-0.654244	35.5226	A	22.5713	A	Celegans _00121	ifc-2	CEC2913	Cel.17653	180414	0002009 // morphogenesis of an epithelium // inferred from mutant phenotype /// 0008340 // determination of adult lifespan // inferred from mutant phenotype /// 0010171 // body morphogenesis // inferred from mutant phenotype /// 0018996 // molting cycle, collagen and cuticulin-based cuticle // inferred from mutant phenotype /// 0040002 // collagen and cuticulin-based cuticle development // inferr…	0005737 // cytoplasm // inferred from electronic annotation /// 0005882 // intermediate filament // inferred from electronic annotation	0005198 // structural molecule activity // inferred from electronic annotation /// 0005515 // protein binding // inferred from physical interaction
171841_x_at	Helix Loop Helix	0.208948	146.274	P	169.07	P	Celegans _00122	hlh-11	CEK007B4R	Cel.17799	176360	0006350 // transcription // inferred from electronic annotation /// 0045449 // regulation of transcription // inferred from electronic annotation	0005634 // nucleus // inferred from electronic annotation	0003677 // DNA binding // inferred from electronic annotation /// 0030528 // transcription regulator activity // inferred from electronic annotation
171842_x_at	ALIX (Apoptosis-linked gene 2 interacting protein X) homolog	-0.158936	1489.01	P	1333.68	P	Celegans _00123	alx-1	CEK002C8R	Cel.19623	176410	0007032 // endosome organization // inferred from mutant phenotype /// 0032456 // endocytic recycling // inferred from mutant phenotype /// 0033365 // protein localization in organelle // inferred from mutant phenotype /// 0042176 // regulation of protein catabolic process // inferred from mutant phenotype	---	---
171843_x_at	Nuclear Pore complex Protein /// locus:npp-12	-0.151236	72.6585	P	65.4275	P	Celegans _00124	npp-12 /// WBGene00003798	CEC9183	Cel.23512	172348	0002119 // nematode larval development // inferred from mutant phenotype /// 0009792 // embryonic development ending in birth or egg hatching // inferred from mutant phenotype /// 0040007 // growth // inferred from mutant phenotype	0016021 // integral to membrane // inferred from electronic annotation	---
171844_x_at	status:Confirmed /// hypothetical protein	0.0476561	262.503	P	271.32	P	Celegans _00125	WBGene00022376 /// Y94H6A.3	CEC5963	Cel.11721	177052	---	---	---
171845_x_at	---	-0.314861	29.2811	M	23.5399	P	Celegans _00126	---	C35053	---	---	---	---	---
171846_x_at	locus:gcn-1 /// hypothetical protein	-0.133681	165.299	P	150.671	P	Celegans _00127	WBGene00021697 /// Y48G9A.3	CEC5704	Cel.6709	190051	---	---	0005488 // binding // inferred from electronic annotation
171847_s_at	MoLTing defective	0.512299	216.138	P	308.282	P	Celegans _00128	mlt-11	C38618	Cel.20885	180352	0002119 // nematode larval development // inferred from mutant phenotype /// 0009792 // embryonic development ending in birth or egg hatching // inferred from mutant phenotype /// 0018996 // molting cycle, collagen and cuticulin-based cuticle // inferred from mutant phenotype /// 0040007 // growth // inferred from mutant phenotype /// 0040011 // locomotion // inferred from mutant phenotype	---	0004867 // serine-type endopeptidase inhibitor activity // inferred from electronic annotation
171848_x_at	Tyrosine DeCarboxylase	-0.181398	355.109	P	313.152	P	Celegans _00129	tdc-1	CEC5563	Cel.32813	174327	0006519 // cellular amino acid and derivative metabolic process // inferred from electronic annotation /// 0019752 // carboxylic acid metabolic process // inferred from electronic annotation	---	0003824 // catalytic activity // inferred from electronic annotation /// 0016829 // lyase activity // inferred from electronic annotation /// 0016831 // carboxy-lyase activity // inferred from electronic annotation /// 0030170 // pyridoxal phosphate binding // inferred from electronic annotation
171849_x_at	FMRF-Like Peptide /// locus:flp-15	-0.205444	207.873	P	180.283	P	Celegans _00130	flp-15 /// WBGene00001458	CEC1733	Cel.18052	176803	---	---	---
171850_x_at	NADH Ubiquinone Oxidoreductase	-0.0242533	3579.18	P	3519.51	P	Celegans _00131	nuo-4	CEC3141	Cel.34789	176001	0000003 // reproduction // inferred from mutant phenotype /// 0002119 // nematode larval development // inferred from mutant phenotype /// 0006139 // nucleobase, nucleoside, nucleotide and nucleic acid metabolic process // inferred from electronic annotation /// 0009792 // embryonic development ending in birth or egg hatching // inferred from mutant phenotype /// 0040007 // growth // inferred fro…	---	0005524 // ATP binding // inferred from electronic annotation /// 0016773 // phosphotransferase activity, alcohol group as acceptor // inferred from electronic annotation
171851_x_at	status:Partially_confirmed /// hypothetical protein	-0.131062	871.458	P	795.78	P	Celegans _00132	WBGene00021536 /// Y42H9AR.1	CEC910	Cel.22819	177604	---	---	0005515 // protein binding // inferred from physical interaction /// 0005515 // protein binding // inferred from electronic annotation
171852_x_at	SeRPin /// locus:srp-3	-0.485362	40.3041	A	28.79	A	Celegans _00133	srp-3 /// WBGene00005644	CEC0893	Cel.19888	178672	---	---	0004867 // serine-type endopeptidase inhibitor activity // inferred from electronic annotation /// 0008233 // peptidase activity // inferred from electronic annotation
171853_x_at	hypothetical protein	0.013139	1202.99	P	1214	P	Celegans _00134	F29G6.3	CEC0073	Cel.17867	181340	0000003 // reproduction // inferred from mutant phenotype /// 0010171 // body morphogenesis // inferred from mutant phenotype /// 0040010 // positive regulation of growth rate // inferred from mutant phenotype	---	0005515 // protein binding // inferred from physical interaction
171854_x_at	Prion-like-(Q/N-rich)-domain-bearing protein /// locus:pqn-39	0.20871	116.233	P	134.326	P	Celegans _00135	pqn-39 /// WBGene00004126	CEC3983	Cel.17204	181506	---	0016021 // integral to membrane // inferred from electronic annotation	---
171855_x_at	status:Confirmed /// hypothetical protein	-0.372869	299.533	P	231.313	P	Celegans _00136	WBGene00013340 /// Y59A8A.3	C57644	Cel.22668	180167	---	0016021 // integral to membrane // inferred from electronic annotation	0005515 // protein binding // inferred from physical interaction
171856_x_at	Myosin Light Chain /// locus:mlc-2	0.212929	3392.77	P	3932.36	P	Celegans _00137	mlc-2 /// WBGene00003370	CEC1293	Cel.31844	181775	0002119 // nematode larval development // inferred from genetic interaction /// 0002119 // nematode larval development // inferred from mutant phenotype /// 0006937 // regulation of muscle contraction // inferred from genetic interaction /// 0018991 // oviposition // inferred from mutant phenotype /// 0040007 // growth // inferred from mutant phenotype /// 0040011 // locomotion // inferred from g…	0016459 // myosin complex // inferred from electronic annotation	0003774 // motor activity // inferred from electronic annotation /// 0005509 // calcium ion binding // inferred from electronic annotation /// 0005515 // protein binding // inferred from physical interaction
171857_x_at	hypothetical protein /// degenerin	-1.03205	49.495	A	24.2038	A	Celegans _00138	degenerin /// WBGene00020897	CEK008H5R	Cel.14264	174069	0006810 // transport // inferred from electronic annotation /// 0006811 // ion transport // inferred from electronic annotation /// 0006814 // sodium ion transport // inferred from electronic annotation	0016020 // membrane // inferred from electronic annotation /// 0016021 // integral to membrane // inferred from electronic annotation	0005216 // ion channel activity // inferred from electronic annotation /// 0005272 // sodium channel activity // inferred from electronic annotation /// 0031402 // sodium ion binding // inferred from electronic annotation
171858_x_at	RFC (DNA replication factor) family /// locus:rfc-2	-1.25928	405.482	P	169.391	P	Celegans _00139	rfc-2 /// WBGene00004338	CEC762	Cel.7211	176946	0000003 // reproduction // inferred from mutant phenotype /// 0006260 // DNA replication // inferred from electronic annotation /// 0009792 // embryonic development ending in birth or egg hatching // inferred from mutant phenotype /// 0040011 // locomotion // inferred from mutant phenotype	0005663 // DNA replication factor C complex // inferred from electronic annotation	0000166 // nucleotide binding // inferred from electronic annotation /// 0003677 // DNA binding // inferred from electronic annotation /// 0003689 // DNA clamp loader activity // inferred from electronic annotation /// 0005515 // protein binding // inferred from physical interaction /// 0005524 // ATP binding // inferred from electronic annotation /// 0017111 // nucleoside-triphosphatase activity…
171859_x_at	hypothetical protein /// Ubiquitin Fusion Degradation (yeast UFD homolog)	-0.5462	5329.83	P	3649.98	P	Celegans _00140	T05H10.6 /// ufd-2	CEC498	Cel.7502	174295 /// 3565996	0006096 // glycolysis // inferred from electronic annotation /// 0006511 // ubiquitin-dependent protein catabolic process // inferred from electronic annotation /// 0008152 // metabolic process // inferred from electronic annotation /// 0009792 // embryonic development ending in birth or egg hatching // inferred from mutant phenotype /// 0016567 // protein ubiquitination // inferred from electron…	0000151 // ubiquitin ligase complex // inferred from electronic annotation /// 0005739 // mitochondrion // inferred from electronic annotation /// 0005759 // mitochondrial matrix // inferred from electronic annotation /// 0043231 // intracellular membrane-bounded organelle // inferred from electronic annotation	0004739 // pyruvate dehydrogenase (acetyl-transferring) activity // inferred from electronic annotation /// 0004842 // ubiquitin-protein ligase activity // inferred from electronic annotation /// 0005515 // protein binding // inferred from electronic annotation /// 0016491 // oxidoreductase activity // inferred from electronic annotation /// 0016624 // oxidoreductase activity, acting on the aldeh…
171860_x_at	Heavy chain, Unconventional Myosin /// locus:hum-1	-0.368263	210.543	P	163.111	P	Celegans _00141	hum-1 /// WBGene00002035	CEC7843	Cel.17027	172698	0006508 // proteolysis // inferred from electronic annotation	0016459 // myosin complex // inferred from electronic annotation	0000166 // nucleotide binding // inferred from electronic annotation /// 0003774 // motor activity // inferred from electronic annotation /// 0004197 // cysteine-type endopeptidase activity // inferred from electronic annotation /// 0005524 // ATP binding // inferred from electronic annotation
171861_x_at	---	0.217858	769.807	P	895.289	P	Celegans _00142	---	C32853	---	---	---	---	---
171862_s_at	hypothetical protein	-0.252314	221	P	185.541	P	Celegans _00143	R08E3.1	C53791	Cel.16852	180758	---	---	---
171863_x_at	hypothetical protein	0.491981	132.153	P	185.857	P	Celegans _00144	B0416.5	C34858	Cel.17387	181158	0000003 // reproduction // inferred from mutant phenotype /// 0040010 // positive regulation of growth rate // inferred from mutant phenotype /// 0055085 // transmembrane transport // inferred from electronic annotation	0016020 // membrane // inferred from electronic annotation /// 0016021 // integral to membrane // inferred from electronic annotation	---
171864_x_at	---	-0.424438	188.909	M	140.762	P	Celegans _00145	---	CEC2803	---	---	---	---	---
171865_x_at	---	0.448381	121.438	P	165.704	P	Celegans _00146	---	CEC2923	---	---	---	---	---
171866_x_at	hypothetical protein	-0.161701	503.005	P	449.672	P	Celegans _00147	F15C11.2	CEC013	Cel.23118	172434	0006464 // protein modification process // inferred from electronic annotation	---	0005515 // protein binding // inferred from physical interaction
171867_x_at	Major Sperm Protein /// Major Sperm Protein /// Major Sperm Protein /// Major Sperm Protein /// Major Sperm Protein /// Major Sperm Protein /// Major Sperm Protein /// Major Sperm Protein /// Major Sperm Protein /// Major Sperm Protein /// Major Sperm Protein /// Major Sperm Protein /// locus:msp-19 /// locus:msp-51 /// locus:msp-53 /// locus:msp-55 /// locus:msp-57 /// locus:msp-59 /// locus:msp…	-0.129157	3244.88	P	2967	P	Celegans _00148	msp-113 /// msp-19 /// msp-51 /// msp-53 /// msp-55 /// msp-57 /// msp-59 /// msp-65 /// msp-74 /// msp-77 /// msp-78 /// msp-79 /// WBGene00003426 /// WBGene00003444 /// WBGene00003446 /// WBGene00003448 /// WBGene00003450 /// WBGene00003452 /// WBGene00003458 /// WBGene00003462 /// WBGene00003464 /// WBGene00003465 /// WBGene00003466 /// WBGene00003468 /// WBGene00021997 /// WBGene00022002 /// …	CEC2033	Cel.21393	173882 /// 177272 /// 177274 /// 177275 /// 177300 /// 177301 /// 177305 /// 177309 /// 177311 /// 177812 /// 177814 /// 177844 /// 190425 /// 191292 /// 259801	0000003 // reproduction // inferred from mutant phenotype /// 0009792 // embryonic development ending in birth or egg hatching // inferred from mutant phenotype	0005737 // cytoplasm // inferred from electronic annotation /// 0005856 // cytoskeleton // inferred from electronic annotation /// 0031143 // pseudopodium // inferred from electronic annotation /// 0042995 // cell projection // inferred from electronic annotation	0005198 // structural molecule activity // inferred from electronic annotation
171868_x_at	hypothetical protein	0.117936	61.1343	A	66.3417	A	Celegans _00149	Y71G12B.11	CEK133H4R	Cel.17169	171736	0000003 // reproduction // inferred from mutant phenotype /// 0002009 // morphogenesis of an epithelium // inferred from mutant phenotype /// 0002119 // nematode larval development // inferred from mutant phenotype /// 0007016 // cytoskeletal anchoring at plasma membrane // inferred from electronic annotation /// 0008406 // gonad development // inferred from mutant phenotype /// 0009792 // embryo…	0001726 // ruffle // inferred from electronic annotation /// 0005856 // cytoskeleton // inferred from electronic annotation /// 0005925 // focal adhesion // inferred from electronic annotation	0003779 // actin binding // inferred from electronic annotation /// 0005200 // structural constituent of cytoskeleton // inferred from electronic annotation /// 0005488 // binding // inferred from electronic annotation /// 0005515 // protein binding // inferred from electronic annotation /// 0005515 // protein binding // inferred from physical interaction
171869_at	hypothetical protein	0.4012	68.4009	P	90.3306	P	Celegans _00150	T14E8.1	CEK014CXR	Cel.16854	180929	0006468 // protein amino acid phosphorylation // inferred from electronic annotation	0016021 // integral to membrane // inferred from electronic annotation	0000166 // nucleotide binding // inferred from electronic annotation /// 0004672 // protein kinase activity // inferred from electronic annotation /// 0004674 // protein serine/threonine kinase activity // inferred from electronic annotation /// 0004713 // protein tyrosine kinase activity // inferred from electronic annotation /// 0005515 // protein binding // inferred from electronic annotation …
171870_x_at	Cell-death-Related Nuclease	-0.153005	246.917	P	222.071	P	Celegans _00151	crn-3	CEK013GXR	Cel.7455	3565889	0002119 // nematode larval development // inferred from mutant phenotype /// 0006139 // nucleobase, nucleoside, nucleotide and nucleic acid metabolic process // inferred from electronic annotation /// 0006309 // DNA fragmentation involved in apoptosis // inferred from genetic interaction /// 0006309 // DNA fragmentation involved in apoptosis // inferred from mutant phenotype /// 0006396 // RNA pr…	0000176 // nuclear exosome (RNase complex) // inferred from electronic annotation /// 0005622 // intracellular // inferred from electronic annotation	0003676 // nucleic acid binding // inferred from electronic annotation /// 0008408 // 3'-5' exonuclease activity // inferred from electronic annotation
171871_x_at	SR protein related /// locus:rsr-1	0.157659	698.558	P	779.224	P	Celegans _00152	rsr-1 /// WBGene00004706	CEK113G9R	Cel.6655	173013	0001703 // gastrulation with mouth forming first // inferred from mutant phenotype /// 0006397 // mRNA processing // inferred from electronic annotation /// 0009790 // embryonic development // inferred from mutant phenotype /// 0009792 // embryonic development ending in birth or egg hatching // inferred from mutant phenotype /// 0040011 // locomotion // inferred from mutant phenotype	---	---
171872_s_at	status:Partially_confirmed /// hypothetical protein	-0.242262	1146.26	P	969.07	P	Celegans _00153	WBGene00013434 /// Y66D12A.8	CEK095F5R	Cel.32935	176589	---	---	---
171873_x_at	FLI-I (Drosophila flightless) homolog /// locus:fli-1	-2.52715	17.7117	A	3.07265	A	Celegans _00154	fli-1 /// WBGene00001443	CEK007EYR	Cel.5659	176215	0007275 // multicellular organismal development // inferred from electronic annotation /// 0008406 // gonad development // inferred from mutant phenotype /// 0009792 // embryonic development ending in birth or egg hatching // inferred from mutant phenotype /// 0010171 // body morphogenesis // inferred from mutant phenotype	---	0003779 // actin binding // inferred from electronic annotation /// 0005515 // protein binding // inferred from electronic annotation
171874_x_at	Elongation FacTor	0.847729	35.04	A	63.0603	A	Celegans _00155	eft-4	CEK002GZR	Cel.22702	181044	0000003 // reproduction // inferred from mutant phenotype /// 0002119 // nematode larval development // inferred from mutant phenotype /// 0006412 // translation // inferred from electronic annotation /// 0006414 // translational elongation // inferred from electronic annotation /// 0007276 // gamete generation // inferred from mutant phenotype /// 0009792 // embryonic development ending in birth…	0005737 // cytoplasm // inferred by curator /// 0005737 // cytoplasm // inferred from electronic annotation	0000166 // nucleotide binding // inferred from electronic annotation /// 0003746 // translation elongation factor activity // inferred from electronic annotation /// 0003924 // GTPase activity // inferred from electronic annotation /// 0005525 // GTP binding // inferred from electronic annotation
171875_x_at	hypothetical protein	0.168631	682.098	P	766.673	P	Celegans _00156	Y37E11AL.3	CEK074H3R	Cel.12110	177130	---	---	---
171876_at	LETM1 (Leucine zipper, EF-hand, TransMembrane mitochondrial protein) homolog	-0.326154	455.987	P	363.723	P	Celegans _00157	letm-1	CEK049D5R	Cel.17712	179854	0009792 // embryonic development ending in birth or egg hatching // inferred from mutant phenotype /// 0040018 // positive regulation of multicellular organism growth // inferred from mutant phenotype	0016021 // integral to membrane // inferred from electronic annotation	---
171877_x_at	related to Islet cell Diabetes Autoantigen /// locus:ida-1	0.507449	90.0313	A	127.983	P	Celegans _00158	ida-1 /// WBGene00002048	CEK037H6R	Cel.5232	175807	0006470 // protein amino acid dephosphorylation // inferred from electronic annotation /// 0006508 // proteolysis // inferred from electronic annotation /// 0006887 // exocytosis // traceable author statement /// 0016311 // dephosphorylation // inferred from electronic annotation	0016021 // integral to membrane // inferred from electronic annotation /// 0030140 // trans-Golgi network transport vesicle // traceable author statement	0004252 // serine-type endopeptidase activity // inferred from electronic annotation /// 0004725 // protein tyrosine phosphatase activity // inferred from electronic annotation /// 0016791 // phosphatase activity // inferred from electronic annotation
171878_s_at	HMG /// locus:hmg-1.1	-0.059937	5413.43	P	5193.13	P	Celegans _00159	hmg-1.1 /// WBGene00001971	CEK098A2R	Cel.7507	175081	---	0005634 // nucleus // inferred from electronic annotation	0003677 // DNA binding // inferred from electronic annotation
171879_x_at	hypothetical protein	0.175798	1787.05	P	2018.64	P	Celegans _00160	H17B01.4	CEK071E8R	Cel.17148	173524	0040010 // positive regulation of growth rate // inferred from mutant phenotype	---	---
171880_x_at	Nematode Specific Peptide family, group D /// Nematode Specific Peptide family, group D /// locus:nspd-3 /// locus:nspd-6	-0.0200724	326.095	M	321.59	P	Celegans _00161	nspd-3 /// nspd-6 /// WBGene00016058 /// WBGene00043147	CEK099C4R	Cel.35495	259569 /// 4926899	0010171 // body morphogenesis // inferred from mutant phenotype /// 0040010 // positive regulation of growth rate // inferred from mutant phenotype	---	---
171881_x_at	EATing: abnormal pharyngeal pumping /// locus:eat-6	0.215827	215.997	A	250.852	A	Celegans _00162	eat-6 /// WBGene00001137	CEK053A5R	Cel.17890	179796	0000003 // reproduction // inferred from mutant phenotype /// 0001508 // regulation of action potential // inferred from mutant phenotype /// 0002119 // nematode larval development // inferred from mutant phenotype /// 0006754 // ATP biosynthetic process // inferred from electronic annotation /// 0006810 // transport // inferred from electronic annotation /// 0006811 // ion transport // inferred …	0016020 // membrane // inferred from electronic annotation /// 0016021 // integral to membrane // inferred from electronic annotation	0000166 // nucleotide binding // inferred from electronic annotation /// 0003824 // catalytic activity // inferred from electronic annotation /// 0005524 // ATP binding // inferred from electronic annotation /// 0015077 // monovalent inorganic cation transmembrane transporter activity // inferred from electronic annotation /// 0015662 // ATPase activity, coupled to transmembrane movement of ions,…
171882_x_at	UBA (human ubiquitin) related	0.00581595	3124.93	P	3137.56	P	Celegans _00163	uba-1	CEC5603	Cel.16912	177855	0000003 // reproduction // inferred from mutant phenotype /// 0002119 // nematode larval development // inferred from mutant phenotype /// 0006464 // protein modification process // inferred from electronic annotation /// 0007283 // spermatogenesis // inferred from mutant phenotype /// 0008152 // metabolic process // inferred from electronic annotation /// 0009792 // embryonic development ending …	---	0000166 // nucleotide binding // inferred from electronic annotation /// 0003824 // catalytic activity // inferred from electronic annotation /// 0005488 // binding // inferred from electronic annotation /// 0005524 // ATP binding // inferred from electronic annotation /// 0008641 // small protein activating enzyme activity // inferred from electronic annotation /// 0016874 // ligase activity // …
171883_x_at	hypothetical protein /// status:Partially_confirmed	0.610046	122.306	P	186.677	P	Celegans _00164	K02F6.7 /// WBGene00019341	CEK060F6R	Cel.14822	173604	0009792 // embryonic development ending in birth or egg hatching // inferred from mutant phenotype	---	---
171884_x_at	hypothetical protein /// status:Confirmed	-0.00622982	5280.03	P	5257.28	P	Celegans _00165	F59F4.2 /// WBGene00010337	CEK067G4R	Cel.23051	181669	---	0016021 // integral to membrane // inferred from electronic annotation	0005515 // protein binding // inferred from physical interaction
171885_x_at	Temporarily Assigned Gene name /// locus:tag-319	-0.0869625	259.507	P	244.327	P	Celegans _00166	tag-319 /// WBGene00016243	CEK012E2R	Cel.17228	174029	0000003 // reproduction // inferred from mutant phenotype /// 0009792 // embryonic development ending in birth or egg hatching // inferred from mutant phenotype	---	0005515 // protein binding // inferred from physical interaction
171886_x_at	CathePsin L family /// locus:cpl-1	-0.33798	314.562	A	248.865	M	Celegans _00167	cpl-1 /// WBGene00000776	CEC4603	Cel.17971	180111	0006508 // proteolysis // inferred from electronic annotation /// 0009792 // embryonic development ending in birth or egg hatching // inferred from mutant phenotype /// 0040010 // positive regulation of growth rate // inferred from mutant phenotype /// 0040011 // locomotion // inferred from mutant phenotype	---	0004197 // cysteine-type endopeptidase activity // inferred from electronic annotation /// 0005515 // protein binding // inferred from physical interaction /// 0008233 // peptidase activity // inferred from electronic annotation /// 0008234 // cysteine-type peptidase activity // inferred from electronic annotation /// 0016787 // hydrolase activity // inferred from electronic annotation
171887_x_at	Toxin-regulated Target of p38MAPK	0.828717	334.303	P	593.758	P	Celegans _00168	ttm-1	CEK064H7R	Cel.9824	176715	0006812 // cation transport // inferred from electronic annotation /// 0040010 // positive regulation of growth rate // inferred from mutant phenotype /// 0055085 // transmembrane transport // inferred from electronic annotation	0016020 // membrane // inferred from electronic annotation /// 0016021 // integral to membrane // inferred from electronic annotation	0005515 // protein binding // inferred from physical interaction /// 0008324 // cation transmembrane transporter activity // inferred from electronic annotation
171888_x_at	RNA recognition motif. (aka RRM, RBD, or RNP domain) /// hypothetical protein	0.231491	301.906	P	354.452	P	Celegans _00169	WBGene00012558 /// Y37D8A.21	CEK051H3R	Cel.6633	176710	0002119 // nematode larval development // inferred from mutant phenotype /// 0040007 // growth // inferred from mutant phenotype	---	0000166 // nucleotide binding // inferred from electronic annotation /// 0003676 // nucleic acid binding // inferred from electronic annotation
171889_x_at	hypothetical protein /// status:Partially_confirmed	-0.320747	704.469	P	564.037	P	Celegans _00170	K04C2.2 /// WBGene00019380	CEK014A4R	Cel.4964	175960	0000003 // reproduction // inferred from mutant phenotype /// 0002119 // nematode larval development // inferred from mutant phenotype /// 0006350 // transcription // inferred from electronic annotation /// 0040010 // positive regulation of growth rate // inferred from mutant phenotype /// 0040035 // hermaphrodite genitalia development // inferred from mutant phenotype	---	0003677 // DNA binding // inferred from electronic annotation /// 0003887 // DNA-directed DNA polymerase activity // inferred from electronic annotation
171890_x_at	Kinesin-Like Protein	3.09352	3.73762	A	31.9034	A	Celegans _00171	klp-4	CEK076F7R	Cel.17147	180608	0007018 // microtubule-based movement // inferred from electronic annotation	0005874 // microtubule // inferred from electronic annotation /// 0005875 // microtubule associated complex // inferred from electronic annotation	0000166 // nucleotide binding // inferred from electronic annotation /// 0003774 // motor activity // inferred from electronic annotation /// 0003777 // microtubule motor activity // inferred from electronic annotation /// 0005515 // protein binding // inferred from physical interaction /// 0005524 // ATP binding // inferred from electronic annotation
171891_at	---	-0.329547	258.972	A	206.086	P	Celegans _00172	---	CEK019C2R	---	---	---	---	---
171892_x_at	GLutamiNe synthetase (glutamate-ammonia ligase) /// locus:gln-1	-0.734599	565.177	P	339.663	P	Celegans _00173	gln-1 /// WBGene00001602	CEK064D5R	Cel.24817	180875	0006542 // glutamine biosynthetic process // inferred from electronic annotation /// 0006807 // nitrogen compound metabolic process // inferred from electronic annotation	---	0003824 // catalytic activity // inferred from electronic annotation /// 0004356 // glutamate-ammonia ligase activity // inferred from electronic annotation /// 0016874 // ligase activity // inferred from electronic annotation
171893_x_at	yeast MCM (licensing factor) related /// locus:mcm-3	0.0196394	1953.07	P	1979.84	P	Celegans _00174	mcm-3 /// WBGene00003155	CEC9093	Cel.17485	180010	0000003 // reproduction // inferred from mutant phenotype /// 0000910 // cytokinesis // inferred from mutant phenotype /// 0006260 // DNA replication // inferred from electronic annotation /// 0006270 // DNA replication initiation // inferred from electronic annotation /// 0009792 // embryonic development ending in birth or egg hatching // inferred from mutant phenotype /// 0040035 // hermaphrodi…	0005634 // nucleus // inferred from electronic annotation	0000166 // nucleotide binding // inferred from electronic annotation /// 0003677 // DNA binding // inferred from electronic annotation /// 0005524 // ATP binding // inferred from electronic annotation /// 0017111 // nucleoside-triphosphatase activity // inferred from electronic annotation
171894_x_at	RHo Guanine nucleotide exchange Factor /// locus:rhgf-2	0.630927	29.492	P	45.6701	A	Celegans _00175	rhgf-2 /// WBGene00006476	CEK038E9R	Cel.5048	173748	0009792 // embryonic development ending in birth or egg hatching // inferred from mutant phenotype /// 0035023 // regulation of Rho protein signal transduction // inferred from electronic annotation	0005622 // intracellular // inferred from electronic annotation	0005089 // Rho guanyl-nucleotide exchange factor activity // inferred from electronic annotation
171895_s_at	status:Confirmed /// hypothetical protein	0.463447	1690.53	P	2330.95	P	Celegans _00176	WBGene00012468 /// Y17G7B.17	C30399	Cel.22721	174849	---	---	---
171896_x_at	hypothetical protein /// hypothetical protein /// hypothetical protein /// status:Confirmed /// status:Confirmed /// status:Predicted	1.15112	21.3486	A	47.4124	A	Celegans _00177	F44D12.3 /// F44D12.5 /// F44D12.7 /// WBGene00009680 /// WBGene00009682 /// WBGene00009684	CEC5753	Cel.21827	177863 /// 177866 /// 260109	---	---	0005198 // structural molecule activity // inferred from electronic annotation
171897_x_at	hypothetical protein /// erp72	-0.0825966	244.256	P	230.665	P	Celegans _00178	erp72 /// WBGene00015752	CEC9703	Cel.17287	176147	0000003 // reproduction // inferred from mutant phenotype /// 0009792 // embryonic development ending in birth or egg hatching // inferred from mutant phenotype /// 0040010 // positive regulation of growth rate // inferred from mutant phenotype /// 0040018 // positive regulation of multicellular organism growth // inferred from mutant phenotype /// 0045454 // cell redox homeostasis // inferred fr…	0005783 // endoplasmic reticulum // inferred from electronic annotation /// 0005788 // endoplasmic reticulum lumen // inferred from electronic annotation	0003756 // protein disulfide isomerase activity // inferred from electronic annotation /// 0005515 // protein binding // inferred from electronic annotation /// 0016853 // isomerase activity // inferred from electronic annotation
171898_x_at	hypothetical protein /// status:Confirmed	0.792911	75.0028	P	129.947	P	Celegans _00179	F57G12.1 /// WBGene00010221	CEC5743	Cel.23191	181381	---	---	---
171899_x_at	Replication Protein A homolog /// locus:rpa-1	-0.14267	82.8893	A	75.0846	A	Celegans _00180	rpa-1 /// WBGene00017546	CEC3621	Cel.34208	174238	0006260 // DNA replication // inferred from electronic annotation /// 0009792 // embryonic development ending in birth or egg hatching // inferred from mutant phenotype	0005634 // nucleus // inferred from electronic annotation	0003676 // nucleic acid binding // inferred from electronic annotation /// 0003677 // DNA binding // inferred from electronic annotation /// 0005515 // protein binding // inferred from physical interaction /// 0008270 // zinc ion binding // inferred from electronic annotation /// 0046872 // metal ion binding // inferred from electronic annotation
171900_s_at	hypothetical protein /// helicase	-0.138119	1288.66	P	1171.01	P	Celegans _00181	helicase /// WBGene00015232	AU116612	---	172954	0002119 // nematode larval development // inferred from mutant phenotype /// 0040007 // growth // inferred from mutant phenotype	---	0000166 // nucleotide binding // inferred from electronic annotation /// 0003676 // nucleic acid binding // inferred from electronic annotation /// 0004386 // helicase activity // inferred from electronic annotation /// 0005524 // ATP binding // inferred from electronic annotation /// 0008026 // ATP-dependent helicase activity // inferred from electronic annotation /// 0016787 // hydrolase activi…
171901_x_at	HAlF transporter (PGP related) /// locus:haf-4	0.497009	262.614	P	370.623	P	Celegans _00182	haf-4 /// WBGene00001814	AV200181	Cel.7790	171639	0006629 // lipid metabolic process // inferred from mutant phenotype /// 0006810 // transport // inferred from electronic annotation /// 0009792 // embryonic development ending in birth or egg hatching // inferred from mutant phenotype /// 0040010 // positive regulation of growth rate // inferred from mutant phenotype /// 0055085 // transmembrane transport // inferred from electronic annotation	0016021 // integral to membrane // inferred from electronic annotation	0000166 // nucleotide binding // inferred from electronic annotation /// 0005215 // transporter activity // inferred from electronic annotation /// 0005524 // ATP binding // inferred from electronic annotation /// 0016887 // ATPase activity // inferred from electronic annotation /// 0017111 // nucleoside-triphosphatase activity // inferred from electronic annotation /// 0042626 // ATPase activity…
171902_x_at	hypothetical protein /// locus:mca-2	-0.140595	36.5362	A	33.1437	A	Celegans _00183	ATPase /// WBGene00019875	AV199629	Cel.18184	177004	0006754 // ATP biosynthetic process // inferred from electronic annotation /// 0006812 // cation transport // inferred from electronic annotation /// 0006816 // calcium ion transport // inferred from electronic annotation /// 0008152 // metabolic process // inferred from electronic annotation /// 0040010 // positive regulation of growth rate // inferred from mutant phenotype /// 0040011 // locomo…	0016020 // membrane // inferred from electronic annotation /// 0016021 // integral to membrane // inferred from electronic annotation	0000166 // nucleotide binding // inferred from electronic annotation /// 0003824 // catalytic activity // inferred from electronic annotation /// 0005388 // calcium-transporting ATPase activity // inferred from electronic annotation /// 0005524 // ATP binding // inferred from electronic annotation /// 0015085 // calcium ion transmembrane transporter activity // inferred from electronic annotation…
171903_x_at	Hypothetical protein (C16C10.3)	1.56049	38.8277	P	114.524	P	Celegans _00184	C16C10.3	AV199932	Cel.23343	175535	0002119 // nematode larval development // inferred from mutant phenotype /// 0040007 // growth // inferred from mutant phenotype	---	---
171904_x_at	hypothetical protein /// status:Confirmed	-0.00263247	4166.7	P	4159.11	P	Celegans _00185	D1054.11 /// WBGene00008378	AU115803	Cel.23474	179497	---	---	---
171905_x_at	hypothetical protein	-0.200372	221.102	P	192.43	P	Celegans _00186	K10D6.2	AU116226	Cel.3029	179548	0009792 // embryonic development ending in birth or egg hatching // inferred from mutant phenotype	0016021 // integral to membrane // inferred from electronic annotation	---
171906_x_at	hypothetical protein	-0.148371	418.735	P	377.812	P	Celegans _00187	K10C8.3	AV176821	Cel.22796	179737	---	---	0005515 // protein binding // inferred from physical interaction
171907_x_at	HaMmeRhead embryonic lethal	0.144189	90.1846	P	99.6638	P	Celegans _00188	hmr-1	AV176498	Cel.17110	173007	0000003 // reproduction // inferred from mutant phenotype /// 0002119 // nematode larval development // inferred from mutant phenotype /// 0007016 // cytoskeletal anchoring at plasma membrane // inferred from mutant phenotype /// 0007155 // cell adhesion // inferred from electronic annotation /// 0007156 // homophilic cell adhesion // inferred from electronic annotation /// 0007275 // multicellul…	0005886 // plasma membrane // inferred from electronic annotation /// 0016020 // membrane // inferred from electronic annotation /// 0016021 // integral to membrane // inferred from electronic annotation	0005509 // calcium ion binding // inferred from electronic annotation /// 0005515 // protein binding // inferred from electronic annotation
171908_x_at	hypothetical protein /// status:Confirmed	0.0407025	2860.57	P	2942.42	P	Celegans _00189	B0491.5 /// WBGene00007192	AV182889	Cel.6372	174734	0002119 // nematode larval development // inferred from mutant phenotype /// 0009792 // embryonic development ending in birth or egg hatching // inferred from mutant phenotype /// 0010171 // body morphogenesis // inferred from mutant phenotype /// 0040007 // growth // inferred from mutant phenotype /// 0040018 // positive regulation of multicellular organism growth // inferred from mutant phenoty…	---	---
171909_s_at	RNAi-Induced Longevity	-0.142532	760.656	P	689.1	P	Celegans _00190	ril-2	AV199747	Cel.22868	179725	0000003 // reproduction // inferred from mutant phenotype /// 0002119 // nematode larval development // inferred from mutant phenotype /// 0009792 // embryonic development ending in birth or egg hatching // inferred from mutant phenotype /// 0040007 // growth // inferred from mutant phenotype /// 0040010 // positive regulation of growth rate // inferred from mutant phenotype	---	---
171910_x_at	AQuaPorin or aquaglyceroporin related	0.276958	3115.22	P	3774.52	P	Celegans _00191	aqp-2	AV184312	Cel.17495	174467	0006810 // transport // inferred from electronic annotation /// 0055085 // transmembrane transport // inferred from electronic annotation	0016020 // membrane // inferred from electronic annotation /// 0016021 // integral to membrane // inferred from electronic annotation	0005215 // transporter activity // inferred from electronic annotation
171911_x_at	hypothetical protein /// status:Confirmed	-0.0536024	489.211	P	471.368	P	Celegans _00192	F53F4.11 /// WBGene00009993	AV182650	Cel.17493	179849	0000003 // reproduction // inferred from mutant phenotype /// 0002119 // nematode larval development // inferred from mutant phenotype /// 0006396 // RNA processing // inferred from electronic annotation /// 0006412 // translation // inferred from electronic annotation /// 0009792 // embryonic development ending in birth or egg hatching // inferred from mutant phenotype /// 0040007 // growth // i…	0005622 // intracellular // inferred from electronic annotation /// 0005840 // ribosome // inferred from electronic annotation	0003723 // RNA binding // inferred from electronic annotation /// 0003735 // structural constituent of ribosome // inferred from electronic annotation
171912_x_at	CHiTinase /// locus:cht-1	0.339799	4453.34	P	5636.05	P	Celegans _00193	cht-1 /// WBGene00000503	AV182062	Cel.17326	180628	0000272 // polysaccharide catabolic process // inferred from electronic annotation /// 0005975 // carbohydrate metabolic process // inferred from electronic annotation /// 0006030 // chitin metabolic process // inferred from electronic annotation /// 0006032 // chitin catabolic process // inferred from electronic annotation /// 0008152 // metabolic process // inferred from electronic annotation /…	0005576 // extracellular region // inferred from electronic annotation	0003824 // catalytic activity // inferred from electronic annotation /// 0004553 // hydrolase activity, hydrolyzing O-glycosyl compounds // inferred from electronic annotation /// 0004568 // chitinase activity // inferred from electronic annotation /// 0008061 // chitin binding // inferred from electronic annotation /// 0016787 // hydrolase activity // inferred from electronic annotation /// 0016…
171913_x_at	Hypothetical protein (Y119D3B.13)	-0.523303	3.67251	A	2.55525	A	Celegans _00194	Y119D3B.13	C58173	Cel.9626	175283	---	---	---
171914_x_at	hypothetical protein /// status:Partially_confirmed	-0.734662	6.63726	A	3.98872	A	Celegans _00195	F36F12.1 /// WBGene00018092	CEK105FXR	Cel.3718	178691	---	0016021 // integral to membrane // inferred from electronic annotation	---
171915_at	---	-0.135865	2866.24	P	2608.63	P	Celegans _00196	---	CEK110HXR	---	---	---	---	---
171916_s_at	hypothetical protein	-0.332675	263.223	P	209.016	P	Celegans _00197	ZK131.11	CEK120E7R	Cel.21220	175024	---	---	0005515 // protein binding // inferred from physical interaction
171917_x_at	hypothetical protein	-0.0594639	7768.58	P	7454.89	P	Celegans _00198	Y69A2AR.18	CEK121D6R	Cel.9111	177038	0006754 // ATP biosynthetic process // inferred from electronic annotation /// 0006810 // transport // inferred from electronic annotation /// 0006811 // ion transport // inferred from electronic annotation /// 0009792 // embryonic development ending in birth or egg hatching // inferred from mutant phenotype /// 0015986 // ATP synthesis coupled proton transport // inferred from electronic annotat…	0045261 // proton-transporting ATP synthase complex, catalytic core F(1) // inferred from electronic annotation	0005515 // protein binding // inferred from physical interaction /// 0046933 // hydrogen ion transporting ATP synthase activity, rotational mechanism // inferred from electronic annotation /// 0046961 // proton-transporting ATPase activity, rotational mechanism // inferred from electronic annotation
171918_x_at	hypothetical protein	-0.201922	1498.96	P	1303.18	P	Celegans _00199	Y17G7B.10	CEK129F1R	Cel.32092	174846	0008152 // metabolic process // inferred from electronic annotation	---	0003951 // NAD+ kinase activity // inferred from electronic annotation
171919_x_at	---	0.168127	2940.81	P	3304.29	P	Celegans _00200	---	CEK130B8R	---	---	---	---	---
171920_x_at	---	0.0726233	21606.6	P	22722.1	P	Celegans _00201	---	CEK122A4R	---	---	---	---	---
171921_x_at	HIstone H1 Like	0.309226	1522.08	P	1885.92	P	Celegans _00202	hil-7	CEK098HXR	Cel.18220	177433	0006334 // nucleosome assembly // inferred from electronic annotation /// 0009792 // embryonic development ending in birth or egg hatching // inferred from mutant phenotype	0000786 // nucleosome // inferred from electronic annotation	0003677 // DNA binding // inferred from electronic annotation
171922_x_at	Chaperonin Containing TCP-1	-0.303108	909.416	P	737.086	P	Celegans _00203	cct-7	CEK119H8R	Cel.17580	178670	0000003 // reproduction // inferred from mutant phenotype /// 0002119 // nematode larval development // inferred from mutant phenotype /// 0006457 // protein folding // inferred from electronic annotation /// 0009792 // embryonic development ending in birth or egg hatching // inferred from mutant phenotype /// 0040007 // growth // inferred from mutant phenotype /// 0040011 // locomotion // inferr…	0005737 // cytoplasm // inferred from electronic annotation	0000166 // nucleotide binding // inferred from electronic annotation /// 0005515 // protein binding // inferred from electronic annotation /// 0005524 // ATP binding // inferred from electronic annotation /// 0051082 // unfolded protein binding // inferred from electronic annotation
171923_x_at	Iron-containing alcohol dehydrogenases /// hypothetical protein	0.312301	1004.97	P	1247.86	P	Celegans _00204	WBGene00012608 /// Y38F1A.6	CEK073DXR	Cel.8339	174942	0015993 // molecular hydrogen transport // inferred from sequence or structural similarity /// 0055114 // oxidation reduction // inferred from electronic annotation	0005739 // mitochondrion // inferred from sequence or structural similarity /// 0005739 // mitochondrion // inferred from electronic annotation	0016491 // oxidoreductase activity // inferred from electronic annotation /// 0046872 // metal ion binding // inferred from electronic annotation /// 0047988 // hydroxyacid-oxoacid transhydrogenase activity // inferred from sequence or structural similarity /// 0047988 // hydroxyacid-oxoacid transhydrogenase activity // inferred from electronic annotation
171924_x_at	UNCoordinated	-0.0764946	6022.62	P	5711.6	P	Celegans _00205	unc-87	CEK119D9R	Cel.23236	172397	0040011 // locomotion // inferred from mutant phenotype	---	0005515 // protein binding // inferred from physical interaction
171925_x_at	hypothetical protein	-0.1204	313.45	P	288.352	P	Celegans _00206	C46H3.2	CEK110E2R	Cel.17473	3564865	---	---	---
171926_x_at	DeHydrogenases, Short chain /// locus:dhs-28	-0.331411	209.884	M	166.807	P	Celegans _00207	dhs-28 /// WBGene00000991	CEK062EYR	Cel.9031	180950	0008152 // metabolic process // inferred from electronic annotation /// 0040010 // positive regulation of growth rate // inferred from mutant phenotype /// 0055114 // oxidation reduction // inferred from electronic annotation	---	0003824 // catalytic activity // inferred from electronic annotation /// 0005488 // binding // inferred from electronic annotation /// 0005498 // sterol carrier activity // inferred from electronic annotation /// 0016491 // oxidoreductase activity // inferred from electronic annotation
171927_x_at	Temporarily Assigned Gene name /// locus:tag-174	-0.110043	9367.1	P	8679.18	P	Celegans _00208	tag-174 /// WBGene00006519	CEK100E6R	Cel.18117	175693	0040010 // positive regulation of growth rate // inferred from mutant phenotype	0005739 // mitochondrion // inferred from electronic annotation /// 0005743 // mitochondrial inner membrane // inferred from electronic annotation /// 0005751 // mitochondrial respiratory chain complex IV // inferred from electronic annotation /// 0016020 // membrane // inferred from electronic annotation /// 0016021 // integral to membrane // inferred from electronic annotation	0004129 // cytochrome-c oxidase activity // inferred from electronic annotation
171928_x_at	hypothetical protein	0.045004	60.8072	P	62.7339	P	Celegans _00209	F09E8.2	AV180531	Cel.22762	178267	---	0005783 // endoplasmic reticulum // inferred from electronic annotation /// 0016021 // integral to membrane // inferred from electronic annotation	0005509 // calcium ion binding // inferred from electronic annotation
171929_x_at	hypothetical protein /// status:Confirmed	0.422394	906.724	P	1215.15	P	Celegans _00210	C18E3.2 /// WBGene00015971	AV184448	Cel.7187	172018	0000003 // reproduction // inferred from mutant phenotype /// 0002119 // nematode larval development // inferred from mutant phenotype /// 0009792 // embryonic development ending in birth or egg hatching // inferred from mutant phenotype /// 0040007 // growth // inferred from mutant phenotype /// 0040035 // hermaphrodite genitalia development // inferred from mutant phenotype	---	---
171930_x_at	RNAi Spreading Defective (see also sid)	0.226526	457.111	P	534.827	P	Celegans _00211	rsd-2	AV183129	Cel.5476	178322	---	---	---
171931_s_at	hypothetical protein /// Yeast hypothetical protein YEY6 like	0.0684869	960.19	P	1006.87	P	Celegans _00212	C27H6.8 /// WBGene00007787	AU116135	Cel.3060	179392	---	---	---
171932_x_at	hypothetical protein /// phospholipase precursor	-0.104336	239.328	P	222.631	P	Celegans _00213	F09C8.1 /// WBGene00008621	AU116072	Cel.5403	181691	0006629 // lipid metabolic process // inferred from electronic annotation	0016021 // integral to membrane // inferred from electronic annotation	0016788 // hydrolase activity, acting on ester bonds // inferred from electronic annotation
171933_at	hypothetical protein	0.142507	1123.52	P	1240.17	P	Celegans _00214	Y37E3.11	AV184304	Cel.16503	171770	0009058 // biosynthetic process // inferred from electronic annotation	---	0003824 // catalytic activity // inferred from electronic annotation /// 0005515 // protein binding // inferred from physical interaction /// 0016779 // nucleotidyltransferase activity // inferred from electronic annotation
171934_x_at	---	0.322519	6957.84	P	8700.86	P	Celegans _00215	---	AV175780	---	---	---	---	---
171935_s_at	hypothetical protein	-0.368456	54.0091	A	41.8361	P	Celegans _00216	D1044.2	AV185524	Cel.6121	175761	0007160 // cell-matrix adhesion // inferred from electronic annotation	0016020 // membrane // inferred from electronic annotation /// 0016021 // integral to membrane // inferred from electronic annotation	0005509 // calcium ion binding // inferred from electronic annotation
171936_s_at	hypothetical protein /// mitochondrial precursor receptor	0.019721	1542.64	P	1563.88	P	Celegans _00217	F23H12.2 /// WBGene00009092	AV183545	Cel.3921	179691	0000003 // reproduction // inferred from mutant phenotype /// 0002119 // nematode larval development // inferred from mutant phenotype /// 0006605 // protein targeting // inferred from electronic annotation /// 0006810 // transport // inferred from electronic annotation /// 0006886 // intracellular protein transport // inferred from electronic annotation /// 0009792 // embryonic development endin…	0005739 // mitochondrion // inferred from electronic annotation /// 0005741 // mitochondrial outer membrane // inferred from electronic annotation /// 0005742 // mitochondrial outer membrane translocase complex // inferred from electronic annotation /// 0016020 // membrane // inferred from electronic annotation /// 0016021 // integral to membrane // inferred from electronic annotation	0005515 // protein binding // inferred from physical interaction
171937_x_at	HisTone variant H2AZ homolog /// locus:htz-1	0.127963	516.508	P	564.414	P	Celegans _00218	htz-1 /// WBGene00019947	AV183431	Cel.17489	177212	0002009 // morphogenesis of an epithelium // inferred from mutant phenotype /// 0002119 // nematode larval development // inferred from mutant phenotype /// 0006334 // nucleosome assembly // inferred from electronic annotation /// 0009792 // embryonic development ending in birth or egg hatching // inferred from mutant phenotype /// 0010171 // body morphogenesis // inferred from mutant phenotype /…	0000786 // nucleosome // inferred from electronic annotation /// 0005634 // nucleus // inferred from electronic annotation /// 0005694 // chromosome // inferred from electronic annotation	0003677 // DNA binding // inferred from electronic annotation
171938_x_at	---	-0.25123	1822.24	P	1531.01	P	Celegans _00219	---	AU115959	---	---	---	---	---
171939_x_at	hypothetical protein /// acetylcholine regulator	-0.20329	524.65	P	455.694	P	Celegans _00220	T07A9.10 /// WBGene00020298	AV182554	Cel.7690	176862	0006904 // vesicle docking during exocytosis // inferred from electronic annotation /// 0016192 // vesicle-mediated transport // inferred from electronic annotation	---	---
171940_x_at	Ribosomal Protein, Large subunit	0.195781	20585.3	P	23577.2	P	Celegans _00221	rpl-31	AU115385	Cel.20519	173235	0000003 // reproduction // inferred from mutant phenotype /// 0002119 // nematode larval development // inferred from mutant phenotype /// 0006412 // translation // inferred from electronic annotation /// 0009792 // embryonic development ending in birth or egg hatching // inferred from mutant phenotype /// 0018996 // molting cycle, collagen and cuticulin-based cuticle // inferred from mutant phen…	0005622 // intracellular // inferred from electronic annotation /// 0005840 // ribosome // inferred from electronic annotation /// 0030529 // ribonucleoprotein complex // inferred from electronic annotation	0003735 // structural constituent of ribosome // inferred from electronic annotation
171941_s_at	hypothetical protein /// hypothetical protein /// Heat shock hsp70 proteins /// Heat shock hsp70 proteins	2.65303	332.257	P	2089.85	P	Celegans _00222	F44E5.4 /// F44E5.5 /// WBGene00009691 /// WBGene00009692	AV184408	Cel.7130	174805 /// 174806	0040010 // positive regulation of growth rate // inferred from mutant phenotype	---	0000166 // nucleotide binding // inferred from electronic annotation /// 0005524 // ATP binding // inferred from electronic annotation
171942_x_at	RNP (RRM RNA binding domain) containing	-0.0834516	489.801	P	462.272	P	Celegans _00223	rnp-6	AV182277	Cel.16454	171922	0000003 // reproduction // inferred from mutant phenotype /// 0002009 // morphogenesis of an epithelium // inferred from mutant phenotype /// 0002119 // nematode larval development // inferred from mutant phenotype /// 0009792 // embryonic development ending in birth or egg hatching // inferred from mutant phenotype /// 0018991 // oviposition // inferred from mutant phenotype /// 0040010 // posit…	---	0000166 // nucleotide binding // inferred from electronic annotation /// 0003676 // nucleic acid binding // inferred from electronic annotation
171943_x_at	---	-0.0342575	192.041	P	187.535	P	Celegans _00224	---	AV184887	---	---	---	---	---
171944_x_at	UNCoordinated	0.0924536	195.671	P	208.621	P	Celegans _00225	unc-62	AV184292	Cel.8113	178845	0006355 // regulation of transcription, DNA-dependent // inferred from electronic annotation /// 0007275 // multicellular organismal development // inferred from electronic annotation /// 0009792 // embryonic development ending in birth or egg hatching // inferred from mutant phenotype /// 0010171 // body morphogenesis // inferred from mutant phenotype /// 0016477 // cell migration // inferred fr…	0005634 // nucleus // inferred from electronic annotation	0003677 // DNA binding // inferred from electronic annotation /// 0003700 // transcription factor activity // inferred from electronic annotation /// 0005515 // protein binding // inferred from physical interaction /// 0043565 // sequence-specific DNA binding // inferred from electronic annotation
171945_x_at	MoLTing defective /// locus:mlt-10	-1.59546	42.8142	A	14.1679	A	Celegans _00226	mlt-10 /// WBGene00015646	AV181819	Cel.7167	173445	---	0016021 // integral to membrane // inferred from electronic annotation	---
171946_x_at	Clathrin LIght Chain /// locus:clic-1	-0.0628008	735.555	P	704.223	P	Celegans _00227	clic-1 /// WBGene00020246	AV183395	Cel.17413	179150	0006886 // intracellular protein transport // inferred from electronic annotation /// 0009792 // embryonic development ending in birth or egg hatching // inferred from mutant phenotype /// 0016192 // vesicle-mediated transport // inferred from electronic annotation	0030130 // clathrin coat of trans-Golgi network vesicle // inferred from electronic annotation /// 0030132 // clathrin coat of coated pit // inferred from electronic annotation	0005198 // structural molecule activity // inferred from electronic annotation /// 0005515 // protein binding // inferred from electronic annotation
171947_x_at	CYclin B /// locus:cyb-1	-0.026914	5768.78	P	5662.16	P	Celegans _00228	cyb-1 /// WBGene00000865	AV183103	Cel.19740	177965	0000003 // reproduction // inferred from mutant phenotype /// 0000910 // cytokinesis // inferred from mutant phenotype /// 0001556 // oocyte maturation // inferred from genetic interaction /// 0002119 // nematode larval development // inferred from mutant phenotype /// 0007049 // cell cycle // inferred from electronic annotation /// 0007067 // mitosis // inferred from electronic annotation /// 00…	0005634 // nucleus // inferred from electronic annotation	---
171948_x_at	TuBulin, Alpha /// locus:tba-2	0.0937829	16866.3	P	17999.1	P	Celegans _00229	tba-2 /// WBGene00006529	AV178207	Cel.7257	173167	0000910 // cytokinesis // inferred from mutant phenotype /// 0002119 // nematode larval development // inferred from mutant phenotype /// 0007017 // microtubule-based process // inferred from electronic annotation /// 0007018 // microtubule-based movement // inferred from electronic annotation /// 0007052 // mitotic spindle organization // inferred from mutant phenotype /// 0008104 // protein loc…	0005874 // microtubule // inferred from electronic annotation /// 0043234 // protein complex // inferred from electronic annotation	0000166 // nucleotide binding // inferred from electronic annotation /// 0003924 // GTPase activity // inferred from electronic annotation /// 0005198 // structural molecule activity // inferred from electronic annotation /// 0005525 // GTP binding // inferred from electronic annotation
171949_x_at	status:Confirmed /// hypothetical protein	0.171194	307.091	P	345.781	P	Celegans _00230	WBGene00012660 /// Y39A1A.24	AV200064	Cel.9860	3564902	---	---	---
171950_x_at	hypothetical protein	0.320222	146.609	P	183.044	P	Celegans _00231	T12G3.7	AV181787	Cel.7014	178137	---	0016021 // integral to membrane // inferred from electronic annotation	---
171951_x_at	Prion-like-(Q/N-rich)-domain-bearing protein	0.268443	391.391	P	471.433	P	Celegans _00232	pqn-83	AV176994	Cel.17606	176729	0000003 // reproduction // inferred from mutant phenotype /// 0002119 // nematode larval development // inferred from mutant phenotype /// 0040011 // locomotion // inferred from mutant phenotype	0016021 // integral to membrane // inferred from electronic annotation	---
171952_s_at	Muscle EXcess /// locus:mex-1	0.356646	1869.08	P	2393.25	P	Celegans _00233	mex-1 /// WBGene00003228	AV198921	Cel.7263	174836	0000003 // reproduction // inferred from mutant phenotype /// 0001704 // formation of primary germ layer // inferred from mutant phenotype /// 0001708 // cell fate specification // inferred from mutant phenotype /// 0002009 // morphogenesis of an epithelium // inferred from mutant phenotype /// 0009792 // embryonic development ending in birth or egg hatching // inferred from mutant phenotype /// …	---	0003676 // nucleic acid binding // inferred from electronic annotation /// 0008270 // zinc ion binding // inferred from electronic annotation /// 0046872 // metal ion binding // inferred from electronic annotation
171953_x_at	associated with RAN (nuclear import/export) function /// locus:ran-1	0.157861	11364.6	P	12678.7	P	Celegans _00234	ran-1 /// WBGene00004302	AV177632	Cel.17475	176503	0000003 // reproduction // inferred from mutant phenotype /// 0002119 // nematode larval development // inferred from mutant phenotype /// 0006810 // transport // inferred from electronic annotation /// 0006886 // intracellular protein transport // inferred from electronic annotation /// 0006913 // nucleocytoplasmic transport // inferred from electronic annotation /// 0007049 // cell cycle // inf…	0000777 // condensed chromosome kinetochore // inferred from electronic annotation /// 0005622 // intracellular // inferred from electronic annotation /// 0005634 // nucleus // inferred from electronic annotation	0000166 // nucleotide binding // inferred from electronic annotation /// 0003924 // GTPase activity // inferred from electronic annotation /// 0005515 // protein binding // inferred from electronic annotation /// 0005515 // protein binding // inferred from physical interaction /// 0005525 // GTP binding // inferred from electronic annotation
171954_x_at	Ribosomal Protein, Small subunit /// locus:rps-11	0.130531	18452.7	P	20200.1	P	Celegans _00235	rps-11 /// WBGene00004480	AV183189	Cel.7378	178083	0000003 // reproduction // inferred from mutant phenotype /// 0002119 // nematode larval development // inferred from mutant phenotype /// 0006412 // translation // inferred from electronic annotation /// 0008340 // determination of adult lifespan // inferred from mutant phenotype /// 0009792 // embryonic development ending in birth or egg hatching // inferred from mutant phenotype /// 0018996 //…	0005622 // intracellular // inferred from electronic annotation /// 0005840 // ribosome // inferred from electronic annotation /// 0030529 // ribonucleoprotein complex // inferred from electronic annotation	0003735 // structural constituent of ribosome // inferred from electronic annotation
171955_x_at	Fourteen-Three-Three family	0.0934652	6226.61	P	6643.36	P	Celegans _00236	ftt-2	AV200306	Cel.17467	181348	0002119 // nematode larval development // inferred from mutant phenotype /// 0018991 // oviposition // inferred from mutant phenotype /// 0040007 // growth // inferred from mutant phenotype /// 0040010 // positive regulation of growth rate // inferred from mutant phenotype /// 0043053 // dauer entry // inferred from mutant phenotype	0005634 // nucleus // inferred from electronic annotation /// 0005737 // cytoplasm // inferred from electronic annotation	0005515 // protein binding // inferred from physical interaction /// 0019904 // protein domain specific binding // inferred from electronic annotation
171956_s_at	PaTched Related family /// locus:ptr-23	0.0390134	438.878	P	450.909	P	Celegans _00237	ptr-23 /// WBGene00004237	AV181769	Cel.5865	173362	0018996 // molting cycle, collagen and cuticulin-based cuticle // inferred from mutant phenotype /// 0040011 // locomotion // inferred from mutant phenotype /// 0040025 // vulval development // inferred from mutant phenotype	0016020 // membrane // inferred from electronic annotation /// 0016021 // integral to membrane // inferred from electronic annotation	0008158 // hedgehog receptor activity // inferred from electronic annotation
171957_x_at	Ribosomal Protein, Large subunit /// locus:rpl-38	0.0481662	21062.8	P	21777.9	P	Celegans _00238	rpl-38 /// WBGene00004452	AU114715	Cel.17981	180044	0000003 // reproduction // inferred from mutant phenotype /// 0002119 // nematode larval development // inferred from mutant phenotype /// 0006412 // translation // inferred from electronic annotation /// 0040007 // growth // inferred from mutant phenotype /// 0040010 // positive regulation of growth rate // inferred from mutant phenotype /// 0040035 // hermaphrodite genitalia development // infe…	0005622 // intracellular // inferred from electronic annotation /// 0005840 // ribosome // inferred from electronic annotation /// 0030529 // ribonucleoprotein complex // inferred from electronic annotation	0003735 // structural constituent of ribosome // inferred from electronic annotation
171958_at	---	0.0825164	15375.6	P	16280.7	P	Celegans _00239	---	AV200983	---	---	---	---	---
171959_x_at	Ribosomal Protein, Small subunit /// locus:rps-18	0.111326	812.015	P	877.155	P	Celegans _00240	rps-18 /// WBGene00004487	AV178680	Cel.30551	178408	0000003 // reproduction // inferred from mutant phenotype /// 0006412 // translation // inferred from electronic annotation	0005622 // intracellular // inferred from electronic annotation /// 0005840 // ribosome // inferred from electronic annotation /// 0030529 // ribonucleoprotein complex // inferred from electronic annotation	0003676 // nucleic acid binding // inferred from electronic annotation /// 0003723 // RNA binding // inferred from electronic annotation /// 0003735 // structural constituent of ribosome // inferred from electronic annotation
171960_x_at	HIStone /// locus:his-72	-0.229827	2297.34	P	1959.03	P	Celegans _00241	his-72 /// WBGene00001946	AV176858	Cel.17919	176660	0002119 // nematode larval development // inferred from mutant phenotype /// 0006334 // nucleosome assembly // inferred from electronic annotation /// 0009792 // embryonic development ending in birth or egg hatching // inferred from mutant phenotype /// 0040007 // growth // inferred from mutant phenotype /// 0040010 // positive regulation of growth rate // inferred from mutant phenotype /// 00400…	0000786 // nucleosome // inferred from electronic annotation /// 0005634 // nucleus // inferred from electronic annotation /// 0005694 // chromosome // inferred from electronic annotation	0003677 // DNA binding // inferred from electronic annotation /// 0005515 // protein binding // inferred from physical interaction
171961_x_at	GDI (RabGDP Dissociation Inhibitor) family	-0.0830208	4570.99	P	4315.37	P	Celegans _00242	gdi-1	AV179946	Cel.17646	178402	0008219 // cell death // inferred from mutant phenotype /// 0009792 // embryonic development ending in birth or egg hatching // inferred from mutant phenotype /// 0015031 // protein transport // inferred from electronic annotation /// 0043087 // regulation of GTPase activity // inferred from electronic annotation	---	0005093 // Rab GDP-dissociation inhibitor activity // inferred from electronic annotation
171962_x_at	Heat Shock Factor family member (hsf-1) (hsf-1)	-0.0818838	195.506	P	184.719	P	Celegans _00243	hsf-1	AV180653	Cel.16386	173078	0000003 // reproduction // inferred from mutant phenotype /// 0002119 // nematode larval development // inferred from mutant phenotype /// 0006355 // regulation of transcription, DNA-dependent // inferred from electronic annotation /// 0006950 // response to stress // inferred from electronic annotation /// 0006952 // defense response // inferred from mutant phenotype /// 0008340 // determination…	0005634 // nucleus // inferred from electronic annotation	0003677 // DNA binding // inferred from electronic annotation /// 0003700 // transcription factor activity // inferred from electronic annotation /// 0043565 // sequence-specific DNA binding // inferred from electronic annotation
171963_x_at	Chaperonin Containing TCP-1	0.496302	2743.06	P	3869.34	P	Celegans _00244	cct-6	AU114543	Cel.17538	175819	0000003 // reproduction // inferred from mutant phenotype /// 0002119 // nematode larval development // inferred from mutant phenotype /// 0006457 // protein folding // inferred from electronic annotation /// 0008340 // determination of adult lifespan // inferred from mutant phenotype /// 0009792 // embryonic development ending in birth or egg hatching // inferred from mutant phenotype /// 004000…	0005737 // cytoplasm // inferred from electronic annotation	0000166 // nucleotide binding // inferred from electronic annotation /// 0005515 // protein binding // inferred from electronic annotation /// 0005524 // ATP binding // inferred from electronic annotation /// 0051082 // unfolded protein binding // inferred from electronic annotation
171964_s_at	hypothetical protein /// status:Confirmed	0.433157	1954.06	P	2638.34	P	Celegans _00245	T20B12.7 /// WBGene00020604	AV182539	Cel.7178	176051	0000003 // reproduction // inferred from mutant phenotype /// 0009792 // embryonic development ending in birth or egg hatching // inferred from mutant phenotype /// 0040010 // positive regulation of growth rate // inferred from mutant phenotype	---	---
171965_x_at	Temporarily Assigned Gene name	-0.032306	2412.93	P	2359.5	P	Celegans _00246	tag-349	AV182530	Cel.6265	178437	---	---	0008270 // zinc ion binding // inferred from electronic annotation /// 0046872 // metal ion binding // inferred from electronic annotation
171966_x_at	CALUmenin (calcium-binding protein) homolog	0.291837	732.939	P	897.263	P	Celegans _00247	calu-1	AV182528	Cel.34797	180769	0002009 // morphogenesis of an epithelium // inferred from mutant phenotype /// 0002119 // nematode larval development // inferred from mutant phenotype /// 0018996 // molting cycle, collagen and cuticulin-based cuticle // inferred from mutant phenotype /// 0040007 // growth // inferred from mutant phenotype /// 0040011 // locomotion // inferred from mutant phenotype	---	0005509 // calcium ion binding // inferred from electronic annotation
171967_x_at	hypothetical protein	0.119262	120.264	P	130.629	P	Celegans _00248	C27H2.2	AV199699	Cel.5493	182968	---	---	0005515 // protein binding // inferred from physical interaction
171968_x_at	DNaJ domain (prokaryotic heat shock protein) /// locus:dnj-19	-0.130597	1074.07	P	981.108	P	Celegans _00249	dnj-19 /// WBGene00001037	AV180835	Cel.5628	3565862	0006457 // protein folding // inferred from electronic annotation /// 0006950 // response to stress // inferred from electronic annotation	---	0008270 // zinc ion binding // inferred from electronic annotation /// 0031072 // heat shock protein binding // inferred from electronic annotation /// 0046872 // metal ion binding // inferred from electronic annotation /// 0051082 // unfolded protein binding // inferred from electronic annotation
171969_x_at	lipoamide acyltransferase /// hypothetical protein	0.617865	552.888	P	848.464	P	Celegans _00250	WBGene00014054 /// ZK669.4	AV180220	Cel.6097	174279	0008152 // metabolic process // inferred from electronic annotation /// 0009792 // embryonic development ending in birth or egg hatching // inferred from mutant phenotype /// 0046949 // acyl-CoA biosynthetic process // inferred from electronic annotation	0005576 // extracellular region // inferred from electronic annotation	0005179 // hormone activity // inferred from electronic annotation /// 0005515 // protein binding // inferred from electronic annotation /// 0005515 // protein binding // inferred from physical interaction /// 0008415 // acyltransferase activity // inferred from electronic annotation /// 0016740 // transferase activity // inferred from electronic annotation /// 0031405 // lipoic acid binding // i…
171970_x_at	hypothetical protein /// status:Partially_confirmed	0.0702402	68.2056	P	71.6085	P	Celegans _00251	H39E23.3 /// WBGene00044201	AV198994	Cel.5437	3565355	---	---	---
171971_x_at	---	-0.0551891	1941.32	P	1868.46	P	Celegans _00252	---	AU115528	---	---	---	---	---
171972_x_at	Kinesin-Like Protein /// locus:klp-20	-0.450794	161.797	P	118.377	P	Celegans _00253	klp-20 /// WBGene00002230	AV177526	Cel.30872	3565057	0007018 // microtubule-based movement // inferred from electronic annotation	0005874 // microtubule // inferred from electronic annotation /// 0005875 // microtubule associated complex // inferred from electronic annotation	0000166 // nucleotide binding // inferred from electronic annotation /// 0003774 // motor activity // inferred from electronic annotation /// 0003777 // microtubule motor activity // inferred from electronic annotation /// 0005524 // ATP binding // inferred from electronic annotation
171973_at	hypothetical protein /// Yesat transport protein WEB1 like	-0.200487	794.425	P	691.354	P	Celegans _00254	T01G1.3 /// WBGene00011338	AV200676	Cel.9100	178060	---	---	---
171974_x_at	DNaJ domain (prokaryotic heat shock protein)	0.135016	764.856	P	839.892	P	Celegans _00255	dnj-8	AV182050	Cel.7380	174093	0006457 // protein folding // inferred from electronic annotation /// 0006950 // response to stress // inferred from electronic annotation /// 0018991 // oviposition // inferred from mutant phenotype /// 0040011 // locomotion // inferred from mutant phenotype	0016021 // integral to membrane // inferred from electronic annotation	0031072 // heat shock protein binding // inferred from electronic annotation /// 0051082 // unfolded protein binding // inferred from electronic annotation
171975_x_at	SR Protein (splicing factor) /// locus:rsp-3	-0.154492	236.934	P	212.873	P	Celegans _00256	rsp-3 /// WBGene00004700	AV178137	Cel.22808	176688	0001703 // gastrulation with mouth forming first // inferred from mutant phenotype /// 0002119 // nematode larval development // inferred from mutant phenotype /// 0006397 // mRNA processing // inferred from electronic annotation /// 0007275 // multicellular organismal development // inferred from electronic annotation /// 0008380 // RNA splicing // non-traceable author statement /// 0008380 // R…	0005634 // nucleus // inferred from electronic annotation	0000166 // nucleotide binding // inferred from electronic annotation /// 0003676 // nucleic acid binding // inferred from electronic annotation /// 0003723 // RNA binding // non-traceable author statement /// 0003723 // RNA binding // inferred from electronic annotation /// 0005515 // protein binding // inferred from physical interaction
171976_x_at	Ribosomal Protein, Small subunit /// locus:rps-20	0.199776	2187.12	P	2511.96	P	Celegans _00257	rps-20 /// WBGene00004489	AV200679	Cel.6570	173309	0000003 // reproduction // inferred from mutant phenotype /// 0002119 // nematode larval development // inferred from mutant phenotype /// 0006412 // translation // inferred from electronic annotation /// 0009790 // embryonic development // inferred from mutant phenotype /// 0009792 // embryonic development ending in birth or egg hatching // inferred from mutant phenotype /// 0040007 // growth //…	0005622 // intracellular // inferred from electronic annotation /// 0005840 // ribosome // inferred from electronic annotation /// 0015935 // small ribosomal subunit // inferred from electronic annotation	0003735 // structural constituent of ribosome // inferred from electronic annotation
171977_x_at	hypothetical protein /// 17k antigen (O. volvulus)	0.281272	11821.5	P	14366.3	P	Celegans _00258	C06A8.3 /// WBGene00015514	AU114840	Cel.22773	174259	---	---	---
171978_x_at	hypothetical protein	0.010009	122.051	P	122.9	P	Celegans _00259	Y92H12BR.3	AV182946	Cel.20300	171707	---	0016020 // membrane // inferred from electronic annotation /// 0016021 // integral to membrane // inferred from electronic annotation	---
171979_x_at	hypothetical protein /// status:Confirmed	-0.100905	2603.09	P	2427.25	P	Celegans _00260	T19H12.2 /// WBGene00020588	AV183425	Cel.7141	178881	0009792 // embryonic development ending in birth or egg hatching // inferred from mutant phenotype	---	---
171980_x_at	hypothetical protein /// Temporarily Assigned Gene name	1.29944	4.48182	A	11.0313	A	Celegans _00261	T22B3.2 /// tag-76	AV198965	Cel.5687	176400 /// 178106	0015986 // ATP synthesis coupled proton transport // inferred from electronic annotation	0033178 // proton-transporting two-sector ATPase complex, catalytic domain // inferred from electronic annotation	0003676 // nucleic acid binding // inferred from electronic annotation /// 0016820 // hydrolase activity, acting on acid anhydrides, catalyzing transmembrane movement of substances // inferred from electronic annotation
171981_x_at	locus:ztf-6 /// Zinc finger Transcription Factor family	-0.342008	98.2262	M	77.4948	M	Celegans _00262	WBGene00012317 /// ztf-6	AV182659	Cel.17090	173014	---	0005622 // intracellular // inferred from electronic annotation	0003676 // nucleic acid binding // inferred from electronic annotation /// 0008270 // zinc ion binding // inferred from electronic annotation
171982_x_at	FMRF-Like Peptide	-0.399996	466.796	P	353.767	P	Celegans _00263	flp-1	AU115936	Cel.8838	177737	0007218 // neuropeptide signaling pathway // inferred from electronic annotation	0005576 // extracellular region // inferred from electronic annotation	---
171983_s_at	Cysteine proteases (2 domains) /// hypothetical protein	0.556849	3.14904	A	4.63241	A	Celegans _00264	WBGene00013076 /// Y51A2D.8	AV198766	Cel.1647	180208	0006508 // proteolysis // inferred from electronic annotation	---	0008234 // cysteine-type peptidase activity // inferred from electronic annotation
171984_at	Vacuolar H ATPase /// locus:vha-13	-0.146334	702.217	P	634.483	P	Celegans _00265	vha-13 /// WBGene00013025	AV179943	Cel.17156	3564970	0000003 // reproduction // inferred from mutant phenotype /// 0002119 // nematode larval development // inferred from mutant phenotype /// 0006810 // transport // inferred from electronic annotation /// 0006811 // ion transport // inferred from electronic annotation /// 0009792 // embryonic development ending in birth or egg hatching // inferred from mutant phenotype /// 0015986 // ATP synthesis …	0016469 // proton-transporting two-sector ATPase complex // inferred from electronic annotation /// 0033178 // proton-transporting two-sector ATPase complex, catalytic domain // inferred from electronic annotation /// 0033180 // proton-transporting V-type ATPase, V1 domain // inferred from electronic annotation	0000166 // nucleotide binding // inferred from electronic annotation /// 0005524 // ATP binding // inferred from electronic annotation /// 0016787 // hydrolase activity // inferred from electronic annotation /// 0016820 // hydrolase activity, acting on acid anhydrides, catalyzing transmembrane movement of substances // inferred from electronic annotation /// 0017111 // nucleoside-triphosphatase a…
171985_x_at	Histone DeAcetylase family member (hda-1) (hda-1)	-0.844915	66.5499	A	37.0512	A	Celegans _00266	hda-1	AV182372	Cel.17341	179959	0000003 // reproduction // inferred from mutant phenotype /// 0000122 // negative regulation of transcription from RNA polymerase II promoter // inferred from mutant phenotype /// 0008406 // gonad development // inferred from mutant phenotype /// 0009792 // embryonic development ending in birth or egg hatching // inferred from mutant phenotype /// 0016575 // histone deacetylation // inferred from…	0005634 // nucleus // inferred from electronic annotation	0004407 // histone deacetylase activity // inferred from electronic annotation /// 0005515 // protein binding // inferred from physical interaction
171986_x_at	Fungus-Induced Protein /// locus:fip-2	-0.131613	1022.93	P	933.742	P	Celegans _00267	fip-2 /// WBGene00020862	AU113035	Cel.2105	179283	---	---	---
171987_x_at	hypothetical protein /// status:Confirmed	0.03637	7821.98	P	8021.68	P	Celegans _00268	W08F4.3 /// WBGene00021093	AV176910	Cel.7270	173450	0006696 // ergosterol biosynthetic process // inferred from electronic annotation	0005783 // endoplasmic reticulum // inferred from electronic annotation	0000247 // C-8 sterol isomerase activity // inferred from electronic annotation
171988_at	OSTeonectin (SPARC) related /// locus:ost-1	0.46043	2538.14	P	3492.36	P	Celegans _00269	ost-1 /// WBGene00003893	AV180507	Cel.17507	176931	0002119 // nematode larval development // inferred from mutant phenotype /// 0007165 // signal transduction // inferred from electronic annotation /// 0007275 // multicellular organismal development // inferred from electronic annotation /// 0009792 // embryonic development ending in birth or egg hatching // inferred from mutant phenotype /// 0040010 // positive regulation of growth rate // infer…	0005576 // extracellular region // inferred from electronic annotation /// 0005578 // proteinaceous extracellular matrix // inferred from electronic annotation /// 0005604 // basement membrane // inferred from electronic annotation	0005507 // copper ion binding // inferred from electronic annotation /// 0005509 // calcium ion binding // inferred from electronic annotation
171989_x_at	PUF (Pumilio/FBF) domain-containing /// locus:puf-12	-0.400131	382.615	P	289.941	P	Celegans _00270	puf-12 /// WBGene00014165	AV181490	Cel.23320	174572	0018991 // oviposition // inferred from mutant phenotype	---	0003723 // RNA binding // inferred from electronic annotation /// 0005488 // binding // inferred from electronic annotation
171990_x_at	DumPY : shorter than wild-type /// locus:dpy-27	0.397193	67.6119	P	89.0411	A	Celegans _00271	dpy-27 /// WBGene00001086	AV198973	Cel.7349	175492	0000003 // reproduction // inferred from mutant phenotype /// 0002119 // nematode larval development // inferred from mutant phenotype /// 0009792 // embryonic development ending in birth or egg hatching // inferred from mutant phenotype /// 0010171 // body morphogenesis // inferred from mutant phenotype /// 0018991 // oviposition // inferred from mutant phenotype /// 0030261 // chromosome conden…	0005634 // nucleus // inferred from electronic annotation /// 0005694 // chromosome // inferred from electronic annotation	0000166 // nucleotide binding // inferred from electronic annotation /// 0005515 // protein binding // inferred from electronic annotation /// 0005515 // protein binding // inferred from physical interaction /// 0005524 // ATP binding // inferred from electronic annotation /// 0030528 // transcription regulator activity // non-traceable author statement
171991_x_at	hypothetical protein	-0.522013	102.231	P	71.1937	P	Celegans _00272	Y39A3CL.4	AV199709	Cel.6355	175325	---	---	---
171992_x_at	---	-0.690029	121.628	P	75.3903	P	Celegans _00273	---	AV199678	---	---	---	---	---
171993_x_at	abnormal DAuer Formation /// locus:daf-5	-0.167694	187.871	P	167.255	P	Celegans _00274	daf-5 /// WBGene00000901	AV180036	Cel.8086	175054	0000122 // negative regulation of transcription from RNA polymerase II promoter // inferred from genetic interaction	0005634 // nucleus // inferred from electronic annotation	0005488 // binding // inferred from electronic annotation /// 0005515 // protein binding // inferred from physical interaction
171994_x_at	Ribosomal Protein, Small subunit	-0.0873349	11663.9	P	10978.8	P	Celegans _00275	rps-22	AV183163	Cel.8436	175338	0000003 // reproduction // inferred from mutant phenotype /// 0002119 // nematode larval development // inferred from mutant phenotype /// 0006412 // translation // inferred from electronic annotation /// 0008340 // determination of adult lifespan // inferred from genetic interaction /// 0008340 // determination of adult lifespan // inferred from mutant phenotype /// 0009792 // embryonic developm…	0005622 // intracellular // inferred from electronic annotation /// 0005840 // ribosome // inferred from electronic annotation /// 0030529 // ribonucleoprotein complex // inferred from electronic annotation	0003735 // structural constituent of ribosome // inferred from electronic annotation /// 0005515 // protein binding // inferred from physical interaction
171995_x_at	Loss of InTestine	0.25475	175.957	P	209.939	P	Celegans _00276	lit-1	5106724	Cel.6733	176808	0000003 // reproduction // inferred from mutant phenotype /// 0002119 // nematode larval development // inferred from mutant phenotype /// 0006468 // protein amino acid phosphorylation // inferred from electronic annotation /// 0007052 // mitotic spindle organization // inferred from mutant phenotype /// 0007275 // multicellular organismal development // inferred from electronic annotation /// 00…	0005634 // nucleus // inferred from electronic annotation /// 0005737 // cytoplasm // inferred from electronic annotation /// 0005938 // cell cortex // inferred from electronic annotation	0000166 // nucleotide binding // inferred from electronic annotation /// 0000287 // magnesium ion binding // inferred from electronic annotation /// 0004672 // protein kinase activity // inferred from electronic annotation /// 0004674 // protein serine/threonine kinase activity // inferred from electronic annotation /// 0004707 // MAP kinase activity // inferred from electronic annotation /// 000…
171996_x_at	EGg Laying defective	-0.79242	80.3213	P	46.3755	M	Celegans _00277	egl-15	1079711	Cel.17140	181291	0002119 // nematode larval development // inferred from mutant phenotype /// 0006468 // protein amino acid phosphorylation // inferred from electronic annotation /// 0007275 // multicellular organismal development // inferred from electronic annotation /// 0007517 // muscle organ development // inferred from mutant phenotype /// 0008543 // fibroblast growth factor receptor signaling pathway // in…	0016020 // membrane // inferred from electronic annotation /// 0016021 // integral to membrane // inferred from electronic annotation	0000166 // nucleotide binding // inferred from electronic annotation /// 0004672 // protein kinase activity // inferred from electronic annotation /// 0004674 // protein serine/threonine kinase activity // inferred from electronic annotation /// 0004713 // protein tyrosine kinase activity // inferred from electronic annotation /// 0004714 // transmembrane receptor protein tyrosine kinase activity…
171997_x_at	LEVamisole resistant	-0.0624947	663.767	P	635.628	P	Celegans _00278	lev-11	871838	Cel.7812	173319	0000003 // reproduction // inferred from mutant phenotype /// 0002119 // nematode larval development // inferred from mutant phenotype /// 0007015 // actin filament organization // inferred from mutant phenotype /// 0009790 // embryonic development // inferred from mutant phenotype /// 0010171 // body morphogenesis // inferred from mutant phenotype /// 0018991 // oviposition // inferred from muta…	0005737 // cytoplasm // inferred from direct assay /// 0005737 // cytoplasm // inferred from electronic annotation	0003779 // actin binding // inferred from electronic annotation /// 0005515 // protein binding // inferred from physical interaction /// 0051015 // actin filament binding // inferred from direct assay
171998_x_at	UNCoordinated	-0.192392	90.7901	A	79.4553	A	Celegans _00279	unc-13	1237257	Cel.16847	172497	0007242 // intracellular signaling cascade // inferred from electronic annotation /// 0040010 // positive regulation of growth rate // inferred from mutant phenotype /// 0040011 // locomotion // inferred from mutant phenotype /// 0043051 // regulation of pharyngeal pumping // inferred from genetic interaction /// 0043051 // regulation of pharyngeal pumping // inferred from mutant phenotype /// 00…	---	0008270 // zinc ion binding // inferred from electronic annotation /// 0046872 // metal ion binding // inferred from electronic annotation
171999_x_at	CLC-type chloride cHannel	-1.02339	951.153	P	467.928	P	Celegans _00280	clh-1	6451494	Cel.17014	174821	0006821 // chloride transport // inferred from electronic annotation /// 0055085 // transmembrane transport // inferred from electronic annotation	0016020 // membrane // inferred from electronic annotation /// 0016021 // integral to membrane // inferred from electronic annotation	0005216 // ion channel activity // inferred from electronic annotation /// 0005247 // voltage-gated chloride channel activity // inferred from electronic annotation
172000_x_at	splicing factor (Suppressor of White aPricot) related	-0.19581	634.901	P	554.321	P	Celegans _00281	swp-1	459659	Cel.16909	175795	0006350 // transcription // inferred from electronic annotation /// 0006396 // RNA processing // inferred from electronic annotation /// 0006397 // mRNA processing // inferred from electronic annotation /// 0008380 // RNA splicing // inferred from electronic annotation /// 0045449 // regulation of transcription // inferred from electronic annotation	---	0003723 // RNA binding // inferred from electronic annotation /// 0005515 // protein binding // inferred from physical interaction
172001_x_at	LEVamisole resistant	-0.169493	2679.79	P	2382.75	P	Celegans _00282	lev-11	1208412	Cel.7812	173319	0000003 // reproduction // inferred from mutant phenotype /// 0002119 // nematode larval development // inferred from mutant phenotype /// 0007015 // actin filament organization // inferred from mutant phenotype /// 0009790 // embryonic development // inferred from mutant phenotype /// 0010171 // body morphogenesis // inferred from mutant phenotype /// 0018991 // oviposition // inferred from muta…	0005737 // cytoplasm // inferred from direct assay /// 0005737 // cytoplasm // inferred from electronic annotation	0003779 // actin binding // inferred from electronic annotation /// 0005515 // protein binding // inferred from physical interaction /// 0051015 // actin filament binding // inferred from direct assay
172002_x_at	Lec-7 mRNA, complete cds, splicing variant lec-7a	-0.0784371	3.40513	A	3.22494	A	Celegans _00283	lec-7	9857654	Cel.19477	181199	---	---	0005529 // sugar binding // inferred from electronic annotation
172003_x_at	gaLECtin /// locus:lec-7	0.0900967	19.5272	A	20.7855	A	Celegans _00284	lec-7 /// WBGene00002270	9857650	Cel.19477	181199	---	---	0005529 // sugar binding // inferred from electronic annotation
172004_x_at	UNCoordinated	0.0481736	7681.2	P	7942.01	P	Celegans _00285	unc-87	439983	Cel.23236	172397	0040011 // locomotion // inferred from mutant phenotype	---	0005515 // protein binding // inferred from physical interaction
172005_x_at	SUppressor of activated let-60 Ras	-0.126532	661.517	P	605.97	P	Celegans _00286	sur-2	987520	Cel.19738	173345	0006350 // transcription // inferred from electronic annotation /// 0006952 // defense response // inferred from mutant phenotype /// 0007275 // multicellular organismal development // inferred from electronic annotation /// 0008340 // determination of adult lifespan // inferred from mutant phenotype /// 0009792 // embryonic development ending in birth or egg hatching // inferred from mutant phen…	0005634 // nucleus // inferred from electronic annotation	---
172006_x_at	BLIstered cuticle	0.0313155	846.122	P	864.689	P	Celegans _00287	bli-4	459702	Cel.20764	172333	0002119 // nematode larval development // inferred from mutant phenotype /// 0006508 // proteolysis // inferred from electronic annotation /// 0007592 // protein-based cuticle development // inferred from mutant phenotype /// 0009790 // embryonic development // inferred from mutant phenotype /// 0009792 // embryonic development ending in birth or egg hatching // inferred from mutant phenotype ///…	0016020 // membrane // inferred from electronic annotation /// 0016021 // integral to membrane // inferred from electronic annotation /// 0016021 // integral to membrane // non-traceable author statement	0004252 // serine-type endopeptidase activity // inferred from electronic annotation /// 0004252 // serine-type endopeptidase activity // non-traceable author statement /// 0005509 // calcium ion binding // inferred from electronic annotation /// 0005515 // protein binding // inferred from physical interaction /// 0008233 // peptidase activity // inferred from electronic annotation /// 0008236 //…
172007_x_at	PolyA Binding protein	0.303909	6297.06	P	7773.62	P	Celegans _00288	pab-1	CE172	Cel.17753	172920	0000003 // reproduction // inferred from mutant phenotype /// 0002009 // morphogenesis of an epithelium // inferred from mutant phenotype /// 0007276 // gamete generation // inferred from mutant phenotype /// 0009792 // embryonic development ending in birth or egg hatching // inferred from mutant phenotype /// 0010171 // body morphogenesis // inferred from mutant phenotype /// 0040010 // positive…	---	0000166 // nucleotide binding // inferred from electronic annotation /// 0003676 // nucleic acid binding // inferred from electronic annotation /// 0003723 // RNA binding // inferred from electronic annotation
172008_x_at	---	-0.2682	588.732	P	488.857	P	Celegans _00289	---	AV200674	---	---	---	---	---
172009_x_at	status:Confirmed /// hypothetical protein	0.2617	287.456	P	344.629	P	Celegans _00290	WBGene00013236 /// Y56A3A.18	AV176138	Cel.37554	176624	0000003 // reproduction // inferred from mutant phenotype /// 0002119 // nematode larval development // inferred from mutant phenotype /// 0009792 // embryonic development ending in birth or egg hatching // inferred from mutant phenotype /// 0040007 // growth // inferred from mutant phenotype /// 0040010 // positive regulation of growth rate // inferred from mutant phenotype	0005622 // intracellular // inferred from electronic annotation	0008270 // zinc ion binding // inferred from electronic annotation /// 0046872 // metal ion binding // inferred from electronic annotation
172010_x_at	CAP-z protein /// locus:cap-1	0.282137	3952.93	P	4806.74	P	Celegans _00291	cap-1 /// WBGene00000292	AV185026	Cel.19727	177497	0000003 // reproduction // inferred from mutant phenotype /// 0002119 // nematode larval development // inferred from mutant phenotype /// 0009792 // embryonic development ending in birth or egg hatching // inferred from mutant phenotype /// 0030036 // actin cytoskeleton organization // inferred from electronic annotation /// 0040007 // growth // inferred from mutant phenotype /// 0040010 // posi…	0008290 // F-actin capping protein complex // inferred from electronic annotation	0003779 // actin binding // inferred from electronic annotation
172011_x_at	hypothetical protein	0.352744	689.004	P	879.849	P	Celegans _00292	H28G03.2	AV182008	Cel.6642	180790	---	---	0005515 // protein binding // inferred from physical interaction
172012_x_at	protein KINase	0.35937	93.8886	P	120.447	P	Celegans _00293	kin-2	AV183562	Cel.5527	180864	0000003 // reproduction // inferred from mutant phenotype /// 0001932 // regulation of protein amino acid phosphorylation // inferred from electronic annotation /// 0002119 // nematode larval development // inferred from mutant phenotype /// 0007165 // signal transduction // inferred from electronic annotation /// 0010171 // body morphogenesis // inferred from mutant phenotype /// 0018996 // molt…	0005737 // cytoplasm // inferred from electronic annotation /// 0005829 // cytosol // inferred from electronic annotation /// 0005952 // cAMP-dependent protein kinase complex // inferred from electronic annotation	0000166 // nucleotide binding // inferred from electronic annotation /// 0005515 // protein binding // inferred from physical interaction /// 0008603 // cAMP-dependent protein kinase regulator activity // inferred from electronic annotation /// 0030552 // cAMP binding // inferred from electronic annotation
172013_x_at	mammalian BYstiN (adhesion protein) related /// locus:byn-1	-0.121366	1805.67	P	1659.98	P	Celegans _00294	byn-1 /// WBGene00000276	AU116366	Cel.34166	175968	0000003 // reproduction // inferred from mutant phenotype /// 0002119 // nematode larval development // inferred from mutant phenotype /// 0007155 // cell adhesion // inferred from electronic annotation /// 0009792 // embryonic development ending in birth or egg hatching // inferred from mutant phenotype /// 0040007 // growth // inferred from mutant phenotype /// 0040010 // positive regulation of…	---	0005515 // protein binding // inferred from electronic annotation
172014_x_at	Cell Division Cycle related /// locus:cdc-48.2	-0.149964	1220.35	P	1099.87	P	Celegans _00295	cdc-48.2 /// WBGene00008053	AV175969	Cel.7497	174309	0000910 // cytokinesis // inferred from mutant phenotype /// 0002119 // nematode larval development // inferred from mutant phenotype /// 0009792 // embryonic development ending in birth or egg hatching // inferred from mutant phenotype /// 0040010 // positive regulation of growth rate // inferred from mutant phenotype /// 0040011 // locomotion // inferred from mutant phenotype /// 0051301 // cel…	---	0000166 // nucleotide binding // inferred from electronic annotation /// 0005488 // binding // inferred from electronic annotation /// 0005515 // protein binding // inferred from physical interaction /// 0005524 // ATP binding // inferred from electronic annotation /// 0016787 // hydrolase activity // inferred from electronic annotation /// 0017111 // nucleoside-triphosphatase activity // inferre…
172015_x_at	hypothetical protein	0.106484	646.619	P	696.15	P	Celegans _00296	Y82E9BR.17	AV176452	Cel.221	259490	---	0005622 // intracellular // inferred from electronic annotation	0008270 // zinc ion binding // inferred from electronic annotation
172016_x_at	SUPpressor /// locus:sup-17	-0.00807389	1594.59	P	1585.69	P	Celegans _00297	sup-17 /// WBGene00006324	2739036	Cel.16995	172689	0001708 // cell fate specification // inferred from genetic interaction /// 0006508 // proteolysis // inferred from electronic annotation /// 0007219 // Notch signaling pathway // inferred from genetic interaction /// 0009790 // embryonic development // inferred from mutant phenotype /// 0040010 // positive regulation of growth rate // inferred from mutant phenotype /// 0040025 // vulval developm…	0016021 // integral to membrane // inferred from electronic annotation	0004222 // metalloendopeptidase activity // inferred from electronic annotation /// 0008233 // peptidase activity // inferred from electronic annotation /// 0008237 // metallopeptidase activity // inferred from electronic annotation /// 0008270 // zinc ion binding // inferred from electronic annotation /// 0016787 // hydrolase activity // inferred from electronic annotation /// 0046872 // metal i…
172017_x_at	DNaJ domain (prokaryotic heat shock protein) /// locus:dnj-25	0.300174	672.606	P	828.175	P	Celegans _00298	dnj-25 /// WBGene00001043	9937513	Cel.19473	180356	0002119 // nematode larval development // inferred from mutant phenotype /// 0006898 // receptor-mediated endocytosis // inferred from mutant phenotype /// 0018996 // molting cycle, collagen and cuticulin-based cuticle // inferred from mutant phenotype /// 0040007 // growth // inferred from mutant phenotype /// 0040010 // positive regulation of growth rate // inferred from mutant phenotype	---	0031072 // heat shock protein binding // inferred from electronic annotation
172018_x_at	UNCoordinated /// locus:unc-112	0.263034	445.873	P	535.047	P	Celegans _00299	unc-112 /// WBGene00006836	6636371	Cel.5462	179972	0000003 // reproduction // inferred from mutant phenotype /// 0002119 // nematode larval development // inferred from mutant phenotype /// 0007155 // cell adhesion // inferred from electronic annotation /// 0007160 // cell-matrix adhesion // inferred from direct assay /// 0007160 // cell-matrix adhesion // inferred from mutant phenotype /// 0007517 // muscle organ development // inferred from dir…	0005737 // cytoplasm // inferred from direct assay /// 0005886 // plasma membrane // inferred from electronic annotation /// 0016020 // membrane // inferred from electronic annotation /// 0019898 // extrinsic to membrane // inferred from electronic annotation	0005488 // binding // inferred from electronic annotation /// 0005515 // protein binding // inferred from physical interaction /// 0005515 // protein binding // inferred from electronic annotation /// 0050839 // cell adhesion molecule binding // inferred from direct assay
172019_x_at	abnormal cell LINeage	-0.496207	1387.21	P	983.489	P	Celegans _00300	lin-9	8515822	Cel.19461	176256	0000003 // reproduction // inferred from mutant phenotype /// 0002009 // morphogenesis of an epithelium // inferred from mutant phenotype /// 0002119 // nematode larval development // inferred from mutant phenotype /// 0006350 // transcription // inferred from electronic annotation /// 0007275 // multicellular organismal development // inferred from electronic annotation /// 0008406 // gonad deve…	0005634 // nucleus // inferred from electronic annotation /// 0005694 // chromosome // inferred from electronic annotation /// 0070176 // DRM complex // inferred from direct assay	---
172020_x_at	abnormal cell LINeage /// locus:lin-36	-0.0176103	457.116	P	451.57	P	Celegans _00301	lin-36 /// WBGene00003021	4558870	Cel.7030	176128	0002119 // nematode larval development // inferred from mutant phenotype /// 0007275 // multicellular organismal development // inferred from electronic annotation /// 0040007 // growth // inferred from mutant phenotype /// 0040027 // negative regulation of vulval development // inferred from mutant phenotype /// 0048557 // embryonic digestive tract morphogenesis // inferred from genetic interact…	0005622 // intracellular // inferred from electronic annotation /// 0005634 // nucleus // inferred from electronic annotation	0003676 // nucleic acid binding // inferred from electronic annotation /// 0003677 // DNA binding // inferred from electronic annotation /// 0008270 // zinc ion binding // inferred from electronic annotation /// 0046872 // metal ion binding // inferred from electronic annotation
172021_x_at	GLYcosylation related	0.134154	308.186	P	338.219	P	Celegans _00302	gly-5	3047192	Cel.19665	176736	---	0005794 // Golgi apparatus // inferred from electronic annotation /// 0016020 // membrane // inferred from electronic annotation /// 0016021 // integral to membrane // inferred from electronic annotation	0004437 // inositol or phosphatidylinositol phosphatase activity // inferred from electronic annotation /// 0004653 // polypeptide N-acetylgalactosaminyltransferase activity // inferred from electronic annotation /// 0005509 // calcium ion binding // inferred from electronic annotation /// 0005515 // protein binding // inferred from physical interaction /// 0005529 // sugar binding // inferred fr…
172022_x_at	status:Confirmed /// hypothetical protein	-0.102085	1451.21	P	1352.07	P	Celegans _00303	WBGene00022273 /// Y73E7A.6	7939594	Cel.19506	171724	---	0016021 // integral to membrane // inferred from electronic annotation	---
172023_x_at	Kinesin-Like Protein	0.363051	92.2377	P	118.631	P	Celegans _00304	klp-11	6681679	Cel.18194	177685	0007018 // microtubule-based movement // inferred from electronic annotation	0005874 // microtubule // inferred from electronic annotation /// 0005875 // microtubule associated complex // inferred from electronic annotation /// 0016021 // integral to membrane // inferred from electronic annotation	0000166 // nucleotide binding // inferred from electronic annotation /// 0003774 // motor activity // inferred from electronic annotation /// 0003777 // microtubule motor activity // inferred from electronic annotation /// 0005515 // protein binding // inferred from physical interaction /// 0005524 // ATP binding // inferred from electronic annotation
172024_x_at	CLC-type chloride cHannel	-0.517561	637.022	P	444.993	P	Celegans _00305	clh-1	6467492	Cel.17014	174821	0006821 // chloride transport // inferred from electronic annotation /// 0055085 // transmembrane transport // inferred from electronic annotation	0016020 // membrane // inferred from electronic annotation /// 0016021 // integral to membrane // inferred from electronic annotation	0005216 // ion channel activity // inferred from electronic annotation /// 0005247 // voltage-gated chloride channel activity // inferred from electronic annotation
172025_x_at	Nose Resistant to Fluoxetine /// locus:nrf-6	-0.267275	509.994	P	423.748	P	Celegans _00306	nrf-6 /// WBGene00003813	5805381	Cel.5615	174287	0006810 // transport // inferred from electronic annotation /// 0009792 // embryonic development ending in birth or egg hatching // inferred from mutant phenotype /// 0010171 // body morphogenesis // inferred from mutant phenotype /// 0040017 // positive regulation of locomotion // inferred from mutant phenotype	0016020 // membrane // inferred from electronic annotation /// 0016021 // integral to membrane // inferred from electronic annotation	0016747 // transferase activity, transferring acyl groups other than amino-acyl groups // inferred from electronic annotation
172026_x_at	Venom-Allergen-like Protein	-0.0248485	142.256	P	139.827	P	Celegans _00307	vap-1	4680194	Cel.18134	181768	---	0005576 // extracellular region // inferred from electronic annotation	---
172027_x_at	CaSPase /// locus:csp-2	-1.0781	36.5959	A	17.3337	A	Celegans _00308	csp-2 /// WBGene00000820	4063373	---	177391	0006508 // proteolysis // inferred from electronic annotation /// 0006915 // apoptosis // inferred from electronic annotation	0016021 // integral to membrane // inferred from electronic annotation	0004197 // cysteine-type endopeptidase activity // inferred from electronic annotation /// 0008234 // cysteine-type peptidase activity // inferred from electronic annotation
172028_x_at	UNCoordinated	0.206151	51.7578	M	59.7081	A	Celegans _00309	unc-11	5002221	Cel.16650	171952	0000003 // reproduction // inferred from mutant phenotype /// 0006897 // endocytosis // inferred from electronic annotation /// 0006898 // receptor-mediated endocytosis // inferred from direct assay /// 0009791 // post-embryonic development // inferred from mutant phenotype /// 0009792 // embryonic development ending in birth or egg hatching // inferred from mutant phenotype /// 0040011 // locomo…	0005794 // Golgi apparatus // inferred from electronic annotation /// 0005905 // coated pit // inferred from direct assay /// 0005905 // coated pit // inferred from electronic annotation /// 0016020 // membrane // inferred from electronic annotation /// 0030118 // clathrin coat // inferred from electronic annotation /// 0030136 // clathrin-coated vesicle // inferred from electronic annotation ///…	0005515 // protein binding // inferred from physical interaction /// 0005543 // phospholipid binding // inferred from electronic annotation /// 0005545 // phosphatidylinositol binding // inferred from electronic annotation /// 0005545 // phosphatidylinositol binding // inferred from sequence or structural similarity /// 0030276 // clathrin binding // inferred from electronic annotation
172029_x_at	UNCoordinated	-0.45559	93.9535	A	68.512	A	Celegans _00310	unc-11	5002217	Cel.16650	171952	0000003 // reproduction // inferred from mutant phenotype /// 0006897 // endocytosis // inferred from electronic annotation /// 0006898 // receptor-mediated endocytosis // inferred from direct assay /// 0009791 // post-embryonic development // inferred from mutant phenotype /// 0009792 // embryonic development ending in birth or egg hatching // inferred from mutant phenotype /// 0040011 // locomo…	0005794 // Golgi apparatus // inferred from electronic annotation /// 0005905 // coated pit // inferred from direct assay /// 0005905 // coated pit // inferred from electronic annotation /// 0016020 // membrane // inferred from electronic annotation /// 0030118 // clathrin coat // inferred from electronic annotation /// 0030136 // clathrin-coated vesicle // inferred from electronic annotation ///…	0005515 // protein binding // inferred from physical interaction /// 0005543 // phospholipid binding // inferred from electronic annotation /// 0005545 // phosphatidylinositol binding // inferred from electronic annotation /// 0005545 // phosphatidylinositol binding // inferred from sequence or structural similarity /// 0030276 // clathrin binding // inferred from electronic annotation
172030_x_at	CaSPase /// locus:csp-3	-0.204172	46.7369	A	40.5694	A	Celegans _00311	csp-3 /// WBGene00000821	4063377	Cel.19615	173066	0006508 // proteolysis // inferred from electronic annotation /// 0006915 // apoptosis // inferred from electronic annotation	---	0004197 // cysteine-type endopeptidase activity // inferred from electronic annotation /// 0008234 // cysteine-type peptidase activity // inferred from electronic annotation
172031_x_at	ELAV-Type RNA binding protein family	0.0832564	1460.8	P	1547.58	P	Celegans _00312	etr-1	1289521	Cel.5079	173401	0002119 // nematode larval development // inferred from mutant phenotype /// 0008340 // determination of adult lifespan // inferred from mutant phenotype /// 0009792 // embryonic development ending in birth or egg hatching // inferred from mutant phenotype /// 0010171 // body morphogenesis // inferred from mutant phenotype /// 0018991 // oviposition // inferred from mutant phenotype /// 0040002 /…	0030529 // ribonucleoprotein complex // inferred from electronic annotation	0000166 // nucleotide binding // inferred from electronic annotation /// 0003676 // nucleic acid binding // inferred from electronic annotation /// 0005515 // protein binding // inferred from physical interaction
172032_x_at	RuNT related /// locus:rnt-1	-0.0565198	71.3554	P	68.614	P	Celegans _00313	rnt-1 /// WBGene00004393	5880860	Cel.19579	172243	0006355 // regulation of transcription, DNA-dependent // inferred from electronic annotation /// 0009792 // embryonic development ending in birth or egg hatching // inferred from mutant phenotype /// 0045449 // regulation of transcription // inferred from electronic annotation	0005634 // nucleus // inferred from electronic annotation	0003677 // DNA binding // inferred from electronic annotation /// 0003700 // transcription factor activity // inferred from electronic annotation /// 0005524 // ATP binding // inferred from electronic annotation
172033_x_at	abnormal DAuer Formation	-0.878407	18.8435	A	10.2502	A	Celegans _00314	daf-2	2338417	Cel.8775	175410	0000003 // reproduction // inferred from mutant phenotype /// 0002119 // nematode larval development // inferred from mutant phenotype /// 0006468 // protein amino acid phosphorylation // inferred from electronic annotation /// 0007169 // transmembrane receptor protein tyrosine kinase signaling pathway // inferred from electronic annotation /// 0008340 // determination of adult lifespan // inferr…	0016020 // membrane // inferred from electronic annotation /// 0016021 // integral to membrane // inferred from electronic annotation	0004672 // protein kinase activity // inferred from electronic annotation /// 0004674 // protein serine/threonine kinase activity // inferred from electronic annotation /// 0004713 // protein tyrosine kinase activity // inferred from electronic annotation /// 0004714 // transmembrane receptor protein tyrosine kinase activity // inferred from electronic annotation /// 0004872 // receptor activity …
172034_x_at	Nuclear Hormone Receptor family /// locus:nhr-59	-0.263711	49.0911	A	40.8901	A	Celegans _00315	nhr-59 /// WBGene00003649	10198042	Cel.19467	178707	0006350 // transcription // inferred from electronic annotation /// 0006355 // regulation of transcription, DNA-dependent // inferred from electronic annotation /// 0045449 // regulation of transcription // inferred from electronic annotation	0005634 // nucleus // inferred from electronic annotation	0003677 // DNA binding // inferred from electronic annotation /// 0003700 // transcription factor activity // inferred from electronic annotation /// 0003707 // steroid hormone receptor activity // inferred from electronic annotation /// 0004872 // receptor activity // inferred from electronic annotation /// 0008270 // zinc ion binding // inferred from electronic annotation /// 0043565 // sequenc…
172035_x_at	Nuclear Hormone Receptor family	-0.134742	52.4141	P	47.7405	A	Celegans _00316	nhr-50	10198019	Cel.17991	180067	0006350 // transcription // inferred from electronic annotation /// 0006355 // regulation of transcription, DNA-dependent // inferred from electronic annotation /// 0045449 // regulation of transcription // inferred from electronic annotation	0005634 // nucleus // inferred from electronic annotation	0003677 // DNA binding // inferred from electronic annotation /// 0003700 // transcription factor activity // inferred from electronic annotation /// 0003707 // steroid hormone receptor activity // inferred from electronic annotation /// 0004872 // receptor activity // inferred from electronic annotation /// 0008270 // zinc ion binding // inferred from electronic annotation /// 0043565 // sequenc…
172036_x_at	Alanyl tRNA Synthetase	-0.0349789	196.143	P	191.444	P	Celegans _00317	ars-1	6176435	Cel.22616	174749	0000003 // reproduction // inferred from mutant phenotype /// 0006412 // translation // inferred from electronic annotation /// 0006419 // alanyl-tRNA aminoacylation // inferred from electronic annotation /// 0040010 // positive regulation of growth rate // inferred from mutant phenotype /// 0043039 // tRNA aminoacylation // inferred from electronic annotation	0005737 // cytoplasm // inferred from electronic annotation	0000166 // nucleotide binding // inferred from electronic annotation /// 0003676 // nucleic acid binding // inferred from electronic annotation /// 0004812 // aminoacyl-tRNA ligase activity // inferred from electronic annotation /// 0004813 // alanine-tRNA ligase activity // inferred from electronic annotation /// 0005524 // ATP binding // inferred from electronic annotation /// 0016876 // ligase…
172037_x_at	UNCoordinated	-1.75415	7.3702	A	2.18488	A	Celegans _00318	unc-17	156241	Cel.16989	177124	0002119 // nematode larval development // inferred from mutant phenotype /// 0006810 // transport // inferred from electronic annotation /// 0006836 // neurotransmitter transport // inferred from electronic annotation /// 0006937 // regulation of muscle contraction // inferred from mutant phenotype /// 0007271 // synaptic transmission, cholinergic // inferred from mutant phenotype /// 0015870 // …	0005887 // integral to plasma membrane // non-traceable author statement /// 0016020 // membrane // inferred from electronic annotation /// 0016021 // integral to membrane // inferred from electronic annotation	0004102 // choline O-acetyltransferase activity // inferred from electronic annotation /// 0005277 // acetylcholine transmembrane transporter activity // inferred from mutant phenotype /// 0008415 // acyltransferase activity // inferred from electronic annotation /// 0015238 // drug transporter activity // inferred from electronic annotation /// 0016740 // transferase activity // inferred from el…
172038_x_at	UNCoordinated	0.600387	55.4071	A	84.004	A	Celegans _00319	unc-17	385198	Cel.16989	177124	0002119 // nematode larval development // inferred from mutant phenotype /// 0006810 // transport // inferred from electronic annotation /// 0006836 // neurotransmitter transport // inferred from electronic annotation /// 0006937 // regulation of muscle contraction // inferred from mutant phenotype /// 0007271 // synaptic transmission, cholinergic // inferred from mutant phenotype /// 0015870 // …	0005887 // integral to plasma membrane // non-traceable author statement /// 0016020 // membrane // inferred from electronic annotation /// 0016021 // integral to membrane // inferred from electronic annotation	0004102 // choline O-acetyltransferase activity // inferred from electronic annotation /// 0005277 // acetylcholine transmembrane transporter activity // inferred from mutant phenotype /// 0008415 // acyltransferase activity // inferred from electronic annotation /// 0015238 // drug transporter activity // inferred from electronic annotation /// 0016740 // transferase activity // inferred from el…
172039_x_at	Caenorhabditis STE20-like kinase	0.103478	274.971	P	295.418	P	Celegans _00320	cst-1	8489864	Cel.10981	180708	0006468 // protein amino acid phosphorylation // inferred from electronic annotation /// 0007165 // signal transduction // inferred from electronic annotation	---	0000166 // nucleotide binding // inferred from electronic annotation /// 0004672 // protein kinase activity // inferred from electronic annotation /// 0004674 // protein serine/threonine kinase activity // inferred from electronic annotation /// 0004713 // protein tyrosine kinase activity // inferred from electronic annotation /// 0005515 // protein binding // inferred from electronic annotation …
172040_x_at	More Of MS /// locus:mom-4	-0.319994	585.526	P	469.049	P	Celegans _00321	mom-4 /// WBGene00003396	5002203	Cel.18370	172842	0006468 // protein amino acid phosphorylation // inferred from electronic annotation /// 0007275 // multicellular organismal development // inferred from electronic annotation /// 0009792 // embryonic development ending in birth or egg hatching // inferred from mutant phenotype /// 0016055 // Wnt receptor signaling pathway // inferred from electronic annotation	---	0000166 // nucleotide binding // inferred from electronic annotation /// 0000287 // magnesium ion binding // inferred from electronic annotation /// 0004672 // protein kinase activity // inferred from electronic annotation /// 0004674 // protein serine/threonine kinase activity // inferred from electronic annotation /// 0004709 // MAP kinase kinase kinase activity // inferred from electronic anno…
172041_x_at	SERotonin/octopamine receptor family	-0.522746	41.9988	A	29.2331	A	Celegans _00322	ser-1	3114214	Cel.19556	181716	0007165 // signal transduction // inferred from electronic annotation /// 0007186 // G-protein coupled receptor protein signaling pathway // inferred from electronic annotation	0016021 // integral to membrane // inferred from electronic annotation	0004871 // signal transducer activity // inferred from electronic annotation /// 0004872 // receptor activity // inferred from electronic annotation /// 0004930 // G-protein coupled receptor activity // inferred from electronic annotation
172042_x_at	ATM(ataxia telangectasia mutated)-Like	-0.167055	1259.57	P	1121.85	P	Celegans _00323	atl-1	3769343	Cel.18044	179352	0006281 // DNA repair // inferred from electronic annotation /// 0006974 // response to DNA damage stimulus // inferred from electronic annotation /// 0009790 // embryonic development // inferred from mutant phenotype /// 0009792 // embryonic development ending in birth or egg hatching // inferred from mutant phenotype /// 0045132 // meiotic chromosome segregation // inferred from mutant phenotype	0000794 // condensed nuclear chromosome // traceable author statement /// 0005634 // nucleus // inferred from electronic annotation /// 0005694 // chromosome // inferred from electronic annotation	0000166 // nucleotide binding // inferred from electronic annotation /// 0003677 // DNA binding // inferred from electronic annotation /// 0004674 // protein serine/threonine kinase activity // inferred from electronic annotation /// 0005524 // ATP binding // inferred from electronic annotation /// 0016301 // kinase activity // inferred from electronic annotation /// 0016740 // transferase activi…
172043_x_at	gaLECtin	-0.0887904	5567.39	P	5235.07	P	Celegans _00324	lec-2	9857642	Cel.18254	174560	---	---	0005515 // protein binding // inferred from physical interaction /// 0005529 // sugar binding // inferred from electronic annotation
172044_x_at	abnormal EMBroygenesis /// locus:emb-30	-0.0702666	1011.64	P	963.55	P	Celegans _00325	emb-30 /// WBGene00001284	6690645	Cel.16966	176322	0000003 // reproduction // inferred from mutant phenotype /// 0007049 // cell cycle // inferred from electronic annotation /// 0007067 // mitosis // inferred from electronic annotation /// 0007126 // meiosis // inferred from electronic annotation /// 0008595 // determination of anterior/posterior axis, embryo // inferred from mutant phenotype /// 0009792 // embryonic development ending in birth o…	---	0005515 // protein binding // inferred from physical interaction
172045_x_at	HIstone H1 Like	0.736057	1130.72	P	1883.35	P	Celegans _00326	hil-7	6671362	Cel.18220	177433	0006334 // nucleosome assembly // inferred from electronic annotation /// 0009792 // embryonic development ending in birth or egg hatching // inferred from mutant phenotype	0000786 // nucleosome // inferred from electronic annotation	0003677 // DNA binding // inferred from electronic annotation
172046_x_at	HomoGentisate Oxidase /// locus:hgo-1	-0.0672211	1794.5	P	1712.8	P	Celegans _00327	hgo-1 /// WBGene00001843	4100189	Cel.19613	172726	0006559 // L-phenylalanine catabolic process // inferred from electronic annotation /// 0006570 // tyrosine metabolic process // inferred from electronic annotation /// 0006572 // tyrosine catabolic process // inferred from electronic annotation /// 0055114 // oxidation reduction // inferred from electronic annotation	---	0004411 // homogentisate 1,2-dioxygenase activity // inferred from electronic annotation /// 0005506 // iron ion binding // inferred from electronic annotation /// 0016491 // oxidoreductase activity // inferred from electronic annotation /// 0016702 // oxidoreductase activity, acting on single donors with incorporation of molecular oxygen, incorporation of two atoms of oxygen // inferred from ele…
172047_x_at	yeast Glc Seven-like Phosphatases /// Kinesin-Associated Protein /// locus:gsp-2	-0.278138	130.379	P	107.517	P	Celegans _00328	gsp-2 /// kap-1 /// WBGene00001748	6681681	Cel.24408	176041 /// 3564807	0000910 // cytokinesis // inferred from mutant phenotype /// 0007049 // cell cycle // inferred from electronic annotation /// 0007067 // mitosis // inferred from electronic annotation /// 0007126 // meiosis // inferred from mutant phenotype /// 0007126 // meiosis // inferred from electronic annotation /// 0007275 // multicellular organismal development // inferred from electronic annotation /// 0…	0005634 // nucleus // inferred from electronic annotation /// 0005737 // cytoplasm // inferred from electronic annotation /// 0005871 // kinesin complex // inferred from electronic annotation	0004721 // phosphoprotein phosphatase activity // inferred from electronic annotation /// 0005488 // binding // inferred from electronic annotation /// 0005506 // iron ion binding // inferred from electronic annotation /// 0016787 // hydrolase activity // inferred from electronic annotation /// 0019894 // kinesin binding // inferred from electronic annotation /// 0030145 // manganese ion binding …
172048_x_at	CLC-type chloride cHannel /// locus:clh-5	-0.135726	2169.25	P	1974.48	P	Celegans _00329	clh-5 /// WBGene00000532	6505766	Cel.19539	174449	0006821 // chloride transport // inferred from electronic annotation /// 0055085 // transmembrane transport // inferred from electronic annotation	0016020 // membrane // inferred from electronic annotation /// 0016021 // integral to membrane // inferred from electronic annotation	0005216 // ion channel activity // inferred from electronic annotation /// 0005247 // voltage-gated chloride channel activity // inferred from electronic annotation
172049_x_at	status:Confirmed /// hypothetical protein	-1.87001	18.2487	A	4.99235	A	Celegans _00330	WBGene00022212 /// Y73B3A.10	Y73B3A.O	Cel.25046	190628	---	---	---
172050_x_at	status:Predicted /// hypothetical protein	-0.017152	118.247	A	116.85	A	Celegans _00331	WBGene00022211 /// Y73B3A.9	Y73B3A.Q	Cel.30737	190627	---	---	---
172051_x_at	status:Predicted /// hypothetical protein	0.232778	82.52	P	96.9689	A	Celegans _00332	WBGene00022213 /// Y73B3A.11	Y73B3A.N	Cel.28425	190629	---	---	---
172052_x_at	---	-1.39138	45.7259	A	17.4307	A	Celegans _00333	---	F07B7.J	---	---	---	---	---
172053_x_at	---	0.427825	75.7939	A	101.958	M	Celegans _00334	---	ZK105.G	---	---	---	---	---
172054_at	---	0.365869	12.4404	A	16.0313	A	Celegans _00335	---	F07B7.G	---	---	---	---	---
172055_x_at	HIStone /// HIStone /// HIStone /// HIStone /// HIStone /// HIStone /// HIStone /// HIStone /// HIStone /// HIStone /// HIStone /// HIStone /// HIStone /// HIStone /// HIStone /// HIStone /// HIStone /// HIStone /// HIStone /// HIStone /// HIStone /// locus:his-3 /// locus:his-4 /// locus:his-7 /// locus:his-8 /// locus:his-12 /// locus:his-16 /// locus:his-19 /// locus:his-20 /// locus:his-21 //…	0.374571	194.292	A	251.89	P	Celegans _00336	his-12 /// his-16 /// his-19 /// his-20 /// his-21 /// his-22 /// his-29 /// his-3 /// his-30 /// his-33 /// his-34 /// his-4 /// his-43 /// his-51 /// his-52 /// his-53 /// his-54 /// his-57 /// his-65 /// his-7 /// his-8 /// WBGene00001877 /// WBGene00001878 /// WBGene00001881 /// WBGene00001882 /// WBGene00001886 /// WBGene00001890 /// WBGene00001893 /// WBGene00001894 /// WBGene00001895 /// W…	F07B7.D	Cel.28728	175025 /// 175028 /// 175034 /// 178056 /// 179261 /// 179262 /// 179265 /// 179266 /// 180072 /// 180073 /// 184112 /// 184117 /// 185332 /// 186671 /// 191669 /// 191670 /// 191675 /// 191676 /// 191678 /// 191679 /// 259800	0000003 // reproduction // inferred from mutant phenotype /// 0002119 // nematode larval development // inferred from mutant phenotype /// 0006281 // DNA repair // non-traceable author statement /// 0006334 // nucleosome assembly // inferred from electronic annotation /// 0006952 // defense response // inferred from mutant phenotype /// 0006997 // nucleus organization // inferred from mutant phen…	0000786 // nucleosome // inferred from electronic annotation /// 0000786 // nucleosome // inferred from reviewed computational analysis /// 0005634 // nucleus // inferred from electronic annotation /// 0005694 // chromosome // inferred from electronic annotation	0003677 // DNA binding // inferred from electronic annotation /// 0003677 // DNA binding // inferred from reviewed computational analysis
172056_x_at	Activated in Blocked Unfolded protein response /// locus:abu-4	0.181645	33.1775	A	37.6291	A	Celegans _00337	abu-4 /// WBGene00000027	Y5H2A.D	Cel.28947	353458	---	---	---
172057_x_at	Aryl Hydrocarbon receptor Associated protein /// locus:aha-1	0.119487	555.796	P	603.788	P	Celegans _00338	aha-1 /// WBGene00000095	2828111	Cel.19552	172889	0002119 // nematode larval development // inferred from mutant phenotype /// 0006350 // transcription // inferred from electronic annotation /// 0006355 // regulation of transcription, DNA-dependent // inferred from electronic annotation /// 0007165 // signal transduction // inferred from electronic annotation /// 0010171 // body morphogenesis // inferred from mutant phenotype /// 0030522 // intr…	0005622 // intracellular // traceable author statement /// 0005634 // nucleus // inferred from electronic annotation	0003677 // DNA binding // inferred from electronic annotation /// 0003700 // transcription factor activity // inferred from electronic annotation /// 0004871 // signal transducer activity // inferred from electronic annotation /// 0004872 // receptor activity // inferred from electronic annotation /// 0030528 // transcription regulator activity // inferred from electronic annotation /// 0030528 /…
172058_x_at	UNCoordinated	0.142386	64.3163	M	70.9877	P	Celegans _00339	unc-43	8037936	Cel.22903	177921	0006468 // protein amino acid phosphorylation // inferred from electronic annotation /// 0006952 // defense response // inferred from mutant phenotype /// 0040011 // locomotion // inferred from mutant phenotype /// 0040017 // positive regulation of locomotion // inferred from mutant phenotype /// 0040018 // positive regulation of multicellular organism growth // inferred from mutant phenotype	0005954 // calcium- and calmodulin-dependent protein kinase complex // traceable author statement	0000166 // nucleotide binding // inferred from electronic annotation /// 0004672 // protein kinase activity // inferred from electronic annotation /// 0004674 // protein serine/threonine kinase activity // inferred from electronic annotation /// 0004683 // calmodulin-dependent protein kinase activity // inferred from electronic annotation /// 0004713 // protein tyrosine kinase activity // inferre…
172059_x_at	G-protein-linked Acetylcholine Receptor	0.463092	41.7822	P	57.5965	P	Celegans _00340	gar-1	6714902	Cel.19523	180922	0007165 // signal transduction // inferred from electronic annotation /// 0007186 // G-protein coupled receptor protein signaling pathway // inferred from electronic annotation /// 0040011 // locomotion // inferred from mutant phenotype	0005886 // plasma membrane // inferred from electronic annotation /// 0016020 // membrane // inferred from electronic annotation /// 0016021 // integral to membrane // inferred from electronic annotation	0004871 // signal transducer activity // inferred from electronic annotation /// 0004872 // receptor activity // inferred from electronic annotation /// 0004930 // G-protein coupled receptor activity // inferred from electronic annotation /// 0004981 // muscarinic acetylcholine receptor activity // inferred from electronic annotation
172060_x_at	G-protein-linked Acetylcholine Receptor	-0.00891531	78.1259	P	77.6446	P	Celegans _00341	gar-1	6714904	Cel.19523	180922	0007165 // signal transduction // inferred from electronic annotation /// 0007186 // G-protein coupled receptor protein signaling pathway // inferred from electronic annotation /// 0040011 // locomotion // inferred from mutant phenotype	0005886 // plasma membrane // inferred from electronic annotation /// 0016020 // membrane // inferred from electronic annotation /// 0016021 // integral to membrane // inferred from electronic annotation	0004871 // signal transducer activity // inferred from electronic annotation /// 0004872 // receptor activity // inferred from electronic annotation /// 0004930 // G-protein coupled receptor activity // inferred from electronic annotation /// 0004981 // muscarinic acetylcholine receptor activity // inferred from electronic annotation
172061_x_at	UNCoordinated	0.0677564	158.439	P	166.057	P	Celegans _00342	unc-49	5354175	Cel.18075	176472	0006810 // transport // inferred from electronic annotation /// 0006811 // ion transport // inferred from electronic annotation /// 0007214 // gamma-aminobutyric acid signaling pathway // inferred from mutant phenotype /// 0007626 // locomotory behavior // inferred from mutant phenotype /// 0040011 // locomotion // inferred from mutant phenotype /// 0043058 // regulation of backward locomotion //…	0005886 // plasma membrane // inferred from electronic annotation /// 0016020 // membrane // inferred from electronic annotation /// 0016021 // integral to membrane // inferred from electronic annotation /// 0030054 // cell junction // inferred from electronic annotation /// 0045202 // synapse // inferred from electronic annotation /// 0045211 // postsynaptic membrane // inferred from electronic …	0004872 // receptor activity // inferred from electronic annotation /// 0004890 // GABA-A receptor activity // inferred from electronic annotation /// 0005216 // ion channel activity // inferred from electronic annotation /// 0005230 // extracellular ligand-gated ion channel activity // inferred from electronic annotation /// 0030594 // neurotransmitter receptor activity // inferred from electron…
172062_x_at	TWiK family of potassium channels	0.186411	6.81098	A	7.75041	A	Celegans _00343	twk-17	3452400	Cel.11177	181024	0006810 // transport // inferred from electronic annotation /// 0006811 // ion transport // inferred from electronic annotation /// 0006813 // potassium ion transport // inferred from electronic annotation	0016020 // membrane // inferred from electronic annotation /// 0016021 // integral to membrane // inferred from electronic annotation	0005216 // ion channel activity // inferred from electronic annotation /// 0005267 // potassium channel activity // inferred from electronic annotation
172063_x_at	Organic Anion Transporter /// locus:oat-1	-1.49899	429.971	P	152.124	P	Celegans _00344	oat-1 /// WBGene00003837	8132061	Cel.12415	177649	0006810 // transport // inferred from electronic annotation /// 0055085 // transmembrane transport // inferred from electronic annotation	0016020 // membrane // inferred from electronic annotation /// 0016021 // integral to membrane // inferred from electronic annotation	0005215 // transporter activity // inferred from electronic annotation
172064_x_at	RNAi DEfective /// locus:rde-1	-0.203292	980.219	P	851.386	P	Celegans _00345	rde-1 /// WBGene00004323	6272677	Cel.5123	179393	0006952 // defense response // inferred from mutant phenotype /// 0016246 // RNA interference // inferred from mutant phenotype	---	0003676 // nucleic acid binding // inferred from electronic annotation
172065_x_at	TU elongation Factor (EF-Tu), Mitochondrial /// locus:tufm-1	-0.00671594	2377.75	P	2366.7	P	Celegans _00346	tufm-1 /// WBGene00007000	1181594	Cel.19368	175398	0000003 // reproduction // inferred from mutant phenotype /// 0002119 // nematode larval development // inferred from mutant phenotype /// 0006414 // translational elongation // inferred from electronic annotation /// 0009792 // embryonic development ending in birth or egg hatching // inferred from mutant phenotype /// 0040007 // growth // inferred from mutant phenotype	0005622 // intracellular // inferred from electronic annotation	0000166 // nucleotide binding // inferred from electronic annotation /// 0003746 // translation elongation factor activity // inferred from electronic annotation /// 0003924 // GTPase activity // inferred from electronic annotation /// 0005525 // GTP binding // inferred from electronic annotation
172066_x_at	GLutamate Receptor family (AMPA) /// locus:glr-1	-0.238244	38.8126	A	32.9044	A	Celegans _00347	glr-1 /// WBGene00001612	1045476	Cel.6005	176204	0006810 // transport // inferred from electronic annotation /// 0006811 // ion transport // inferred from electronic annotation /// 0007631 // feeding behavior // inferred from mutant phenotype /// 0009612 // response to mechanical stimulus // inferred from mutant phenotype /// 0050913 // sensory perception of bitter taste // inferred from mutant phenotype	0005886 // plasma membrane // inferred from electronic annotation /// 0016020 // membrane // inferred from electronic annotation /// 0016021 // integral to membrane // inferred from electronic annotation /// 0030054 // cell junction // inferred from electronic annotation /// 0030288 // outer membrane-bounded periplasmic space // inferred from electronic annotation /// 0045202 // synapse // inferr…	0004872 // receptor activity // inferred from electronic annotation /// 0004970 // ionotropic glutamate receptor activity // inferred from electronic annotation /// 0005215 // transporter activity // inferred from electronic annotation /// 0005216 // ion channel activity // inferred from electronic annotation /// 0005234 // extracellular-glutamate-gated ion channel activity // inferred from elect…
172067_x_at	abnormal ThermoTaXis	3.16145	5.10596	A	45.6846	A	Celegans _00348	ttx-3	1620740	Cel.19674	181357	0006355 // regulation of transcription, DNA-dependent // inferred from electronic annotation /// 0007409 // axonogenesis // inferred from mutant phenotype /// 0008306 // associative learning // inferred from mutant phenotype /// 0008355 // olfactory learning // inferred from mutant phenotype /// 0022401 // adaptation of signaling pathway // inferred from mutant phenotype /// 0040010 // positive r…	0005634 // nucleus // inferred from electronic annotation	0003677 // DNA binding // inferred from electronic annotation /// 0003700 // transcription factor activity // inferred from electronic annotation /// 0008270 // zinc ion binding // inferred from electronic annotation /// 0030528 // transcription regulator activity // inferred from electronic annotation /// 0043565 // sequence-specific DNA binding // inferred from electronic annotation /// 0046872…
172068_x_at	Cyclin-Dependent Kinase family /// locus:cdk-7	-0.278359	1361.51	P	1122.6	P	Celegans _00349	cdk-7 /// WBGene00000408	5031477	Cel.7731	171784	0006468 // protein amino acid phosphorylation // inferred from electronic annotation /// 0009792 // embryonic development ending in birth or egg hatching // inferred from mutant phenotype /// 0045448 // mitotic cell cycle, embryonic // inferred from mutant phenotype	---	0000166 // nucleotide binding // inferred from electronic annotation /// 0004672 // protein kinase activity // inferred from electronic annotation /// 0004674 // protein serine/threonine kinase activity // inferred from electronic annotation /// 0004713 // protein tyrosine kinase activity // inferred from electronic annotation /// 0005524 // ATP binding // inferred from electronic annotation /// …
172069_x_at	Cysteine PRotease related /// locus:cpr-3	0.599257	93.3891	P	141.479	P	Celegans _00350	cpr-3 /// WBGene00000783	675493	Cel.23503	180033	0006508 // proteolysis // inferred from electronic annotation /// 0009792 // embryonic development ending in birth or egg hatching // inferred from mutant phenotype	---	0004197 // cysteine-type endopeptidase activity // inferred from electronic annotation /// 0008233 // peptidase activity // inferred from electronic annotation /// 0008234 // cysteine-type peptidase activity // inferred from electronic annotation /// 0016787 // hydrolase activity // inferred from electronic annotation
172070_x_at	hypothetical protein	0.298051	39.2724	P	48.2847	P	Celegans _00351	K06A9.1	K06A9.1B	Cel.5442	180494	---	0016021 // integral to membrane // inferred from electronic annotation	---
172071_x_at	---	0.150702	23.021	A	25.5559	A	Celegans _00352	---	Y22D7AR.B	---	---	---	---	---
172072_x_at	DNaJ domain (prokaryotic heat shock protein)	-0.124558	1697.52	P	1557.11	P	Celegans _00353	dnj-5	C04A2.7B	Cel.17816	174122	0006950 // response to stress // inferred from electronic annotation	0016021 // integral to membrane // inferred from electronic annotation	0031072 // heat shock protein binding // inferred from electronic annotation
172073_x_at	---	-0.993079	9.72091	A	4.88383	A	Celegans _00354	---	Y69A2AR.P	---	---	---	---	---
172074_x_at	status:Confirmed /// hypothetical protein	1.74737	0.998351	A	3.35192	A	Celegans _00355	WBGene00022079 /// Y69A2AR.8	Y69A2AR.Z	Cel.28384	190534	---	---	---
172075_x_at	---	2.81971	5.06684	A	35.7729	A	Celegans _00356	---	Y82E9BL.G	---	---	---	---	---
172076_x_at	status:Confirmed /// hypothetical protein	-0.206888	1897.85	P	1644.3	P	Celegans _00357	WBGene00022099 /// Y69A2AR.28	Y69A2AR.E	Cel.11794	177043	---	---	---
172077_x_at	---	-1.10173	3.53359	A	1.64651	A	Celegans _00358	---	Y48G1BM.H	---	---	---	---	---
172078_x_at	---	2.78498	3.17269	A	21.8671	A	Celegans _00359	---	Y48G1BM.I	---	---	---	---	---
172079_s_at	status:Partially_confirmed /// hypothetical protein	0.522007	235.694	P	338.445	P	Celegans _00360	WBGene00013691 /// Y105E8B.6	Y105E8B.QQ	Cel.16219	173324	---	---	---
172080_at	---	0.994211	1.87384	A	3.73267	A	Celegans _00361	---	Y50D4A.G	---	---	---	---	---
172081_x_at	status:Predicted /// hypothetical protein	-0.583726	73.1513	A	48.8094	A	Celegans _00362	WBGene00021737 /// Y50D4A.3	Y50D4A.D	Cel.28237	190092	0006032 // chitin catabolic process // inferred from electronic annotation /// 0016998 // cell wall macromolecule catabolic process // inferred from electronic annotation	---	0004568 // chitinase activity // inferred from electronic annotation
172082_x_at	status:Partially_confirmed /// hypothetical protein	-1.16091	78.6878	A	35.1915	A	Celegans _00363	WBGene00021512 /// Y41D4B.4	Y41D4B.Z	Cel.12033	176976	0002119 // nematode larval development // inferred from mutant phenotype /// 0009792 // embryonic development ending in birth or egg hatching // inferred from mutant phenotype /// 0015986 // ATP synthesis coupled proton transport // inferred from electronic annotation /// 0040007 // growth // inferred from mutant phenotype	0045263 // proton-transporting ATP synthase complex, coupling factor F(o) // inferred from electronic annotation	0015078 // hydrogen ion transmembrane transporter activity // inferred from electronic annotation
172083_x_at	Ribosomal Protein, Small subunit /// locus:rps-28	0.243518	18285.1	P	21647.3	P	Celegans _00364	rps-28 /// WBGene00004497	Y41D4B.W	Cel.8351	176975	0000003 // reproduction // inferred from mutant phenotype /// 0006412 // translation // inferred from electronic annotation /// 0018996 // molting cycle, collagen and cuticulin-based cuticle // inferred from mutant phenotype /// 0040010 // positive regulation of growth rate // inferred from mutant phenotype	0005622 // intracellular // inferred from electronic annotation /// 0005840 // ribosome // inferred from electronic annotation /// 0030529 // ribonucleoprotein complex // inferred from electronic annotation	0003735 // structural constituent of ribosome // inferred from electronic annotation
172084_x_at	hypothetical protein	0.289808	211.55	P	258.615	P	Celegans _00365	C39F7.2	Y50D4A.A	Cel.6949	178619	---	0005622 // intracellular // inferred from electronic annotation	0005515 // protein binding // inferred from electronic annotation /// 0008270 // zinc ion binding // inferred from electronic annotation /// 0046872 // metal ion binding // inferred from electronic annotation
172085_x_at	hypothetical protein	0.147386	134.629	P	149.11	P	Celegans _00366	helicase	Y73B3B.B	Cel.17142	176943	---	---	---
172086_x_at	Fungus-Induced Protein /// locus:fip-3	1.43814	2.33842	A	6.33645	A	Celegans _00367	fip-3 /// WBGene00015520	C06E1.5	Cel.29143	182314	---	0016021 // integral to membrane // inferred from electronic annotation	---
172087_x_at	hypothetical protein /// status:Predicted	-0.683897	1.64374	A	1.0232	A	Celegans _00368	D2007.3 /// WBGene00017043	D2007.3	Cel.26246	183939	---	---	---
172088_x_at	status:Predicted /// hypothetical protein	0.702683	15.6882	A	25.533	A	Celegans _00369	WBGene00022225 /// Y73B3B.3	Y73B3B.C	Cel.28435	190642	---	---	---
172089_x_at	Glutathione S-Transferase /// locus:gst-40	-0.355691	34.5357	A	26.9895	P	Celegans _00370	gst-40 /// WBGene00001788	Y55F3C.I	Cel.12833	176900	---	---	0005515 // protein binding // inferred from physical interaction /// 0016740 // transferase activity // inferred from electronic annotation
172090_at	---	1.02847	16.4969	A	33.6513	A	Celegans _00371	---	Y67D8B.D	---	---	---	---	---
172091_x_at	---	-0.0418787	2.5065	A	2.43479	A	Celegans _00372	---	Y47G7A.B	---	---	---	---	---
172092_s_at	hypothetical protein /// helicase	2.76913	5.94957	A	40.5579	P	Celegans _00373	helicase /// WBGene00018776	Y73B3B.A	Cel.17142	176943	0000003 // reproduction // inferred from mutant phenotype /// 0002009 // morphogenesis of an epithelium // inferred from mutant phenotype /// 0002119 // nematode larval development // inferred from mutant phenotype /// 0009792 // embryonic development ending in birth or egg hatching // inferred from mutant phenotype /// 0040007 // growth // inferred from mutant phenotype /// 0040010 // positive r…	---	0000166 // nucleotide binding // inferred from electronic annotation /// 0003676 // nucleic acid binding // inferred from electronic annotation /// 0004386 // helicase activity // inferred from electronic annotation /// 0005524 // ATP binding // inferred from electronic annotation /// 0008026 // ATP-dependent helicase activity // inferred from electronic annotation /// 0016787 // hydrolase activi…
172093_x_at	status:Predicted /// hypothetical protein	-0.379737	182.684	A	140.406	P	Celegans _00374	WBGene00021821 /// Y54B9A.1	Y54B9A.A	---	190253	---	---	---
172094_x_at	---	0.295093	4.11885	A	5.05369	A	Celegans _00375	---	C30A5.9	---	---	---	---	---
172095_x_at	Fungus-Induced Protein /// FIP (Fungus-Induced Protein) Related /// locus:fip-3 /// locus:fipr-16	0.273166	30.5403	P	36.9067	P	Celegans _00376	fip-3 /// fipr-16 /// WBGene00015520 /// WBGene00015521	C06E1.2	Cel.29143	182314 /// 182315	---	0016021 // integral to membrane // inferred from electronic annotation	---
172096_x_at	FIP (Fungus-Induced Protein) Related /// locus:fipr-16	-1.25918	13.201	A	5.51513	A	Celegans _00377	fipr-16 /// WBGene00015521	C06E1.6	Cel.10877	182315	---	0016021 // integral to membrane // inferred from electronic annotation	---
172097_x_at	---	-0.0719467	16.824	A	16.0056	A	Celegans _00378	---	Y22D7AL.D	---	---	---	---	---
172098_x_at	status:Partially_confirmed /// hypothetical protein	0.638263	34.4813	A	53.6685	A	Celegans _00379	WBGene00021616 /// Y47D7A.2	Y47D7A.2	Cel.1711	178838	---	---	---
172099_x_at	status:Predicted /// hypothetical protein	-2.46981	14.7536	A	2.66323	A	Celegans _00380	WBGene00021242 /// Y22D7AL.2	Y22D7AL.V	Cel.28052	189501	---	---	---
172100_x_at	Myosin Light Chain /// locus:mlc-2	-0.0627091	21300.3	P	20394.3	P	Celegans _00381	mlc-2 /// WBGene00003370	C36E6.B	Cel.31844	181775	0002119 // nematode larval development // inferred from genetic interaction /// 0002119 // nematode larval development // inferred from mutant phenotype /// 0006937 // regulation of muscle contraction // inferred from genetic interaction /// 0018991 // oviposition // inferred from mutant phenotype /// 0040007 // growth // inferred from mutant phenotype /// 0040011 // locomotion // inferred from g…	0016459 // myosin complex // inferred from electronic annotation	0003774 // motor activity // inferred from electronic annotation /// 0005509 // calcium ion binding // inferred from electronic annotation /// 0005515 // protein binding // inferred from physical interaction
172101_x_at	Protein with Tau-Like repeats	-0.537456	51.3334	A	35.3679	A	Celegans _00382	ptl-1	F42G9.9A	Cel.18384	175230	0007026 // negative regulation of microtubule depolymerization // inferred from electronic annotation	0005874 // microtubule // inferred from electronic annotation	0005515 // protein binding // inferred from physical interaction
172102_x_at	---	-0.204793	160.893	P	139.601	P	Celegans _00383	---	ZK105.G	---	---	---	---	---
172103_x_at	TFII(two)B (general transcription factor) /// locus:ttb-1	-0.0229896	1349.87	P	1328.53	P	Celegans _00384	ttb-1 /// WBGene00006648	Y108G3AL.E	Cel.5540	178544	0006350 // transcription // inferred from electronic annotation /// 0006352 // transcription initiation // inferred from electronic annotation /// 0006355 // regulation of transcription, DNA-dependent // inferred from electronic annotation /// 0006413 // translational initiation // inferred from electronic annotation /// 0009792 // embryonic development ending in birth or egg hatching // inferred…	0005634 // nucleus // inferred from electronic annotation /// 0005667 // transcription factor complex // inferred from electronic annotation	0003743 // translation initiation factor activity // inferred from electronic annotation /// 0005515 // protein binding // inferred from electronic annotation /// 0008270 // zinc ion binding // inferred from electronic annotation /// 0030528 // transcription regulator activity // inferred from electronic annotation /// 0046872 // metal ion binding // inferred from electronic annotation
172104_x_at	---	-0.459685	40.0236	P	29.1029	A	Celegans _00385	---	Y69A2AR.AA	---	---	---	---	---
172105_x_at	---	-0.330503	175.902	P	139.888	P	Celegans _00386	---	Y39G10BM.E	---	---	---	---	---
172106_x_at	status:Predicted /// hypothetical protein	0.32274	100.035	P	125.114	P	Celegans _00387	WBGene00021851 /// Y54F10AM.7	Y54F10AM.G	---	190265	---	0016021 // integral to membrane // inferred from electronic annotation	---
172107_x_at	status:Confirmed /// hypothetical protein	-0.0382001	150.474	P	146.542	P	Celegans _00388	WBGene00021852 /// Y54F10AM.8	Y54F10AM.E	Cel.17736	175369	0016042 // lipid catabolic process // inferred from electronic annotation	0005576 // extracellular region // inferred from electronic annotation	0016787 // hydrolase activity // inferred from electronic annotation
172108_x_at	status:Partially_confirmed /// hypothetical protein	1.67076	3.93375	A	12.5243	A	Celegans _00389	WBGene00021473 /// Y39G10AR.17	Y39G10AR.C	Cel.36955	189773	---	---	0005515 // protein binding // inferred from physical interaction
172109_x_at	TPX2 (Targeting Protein for Xenopus Klp2)-Like	-0.0263038	784.178	P	770.011	P	Celegans _00390	tpxl-1	Y39G10AR.K	Cel.8893	171786	0000003 // reproduction // inferred from mutant phenotype /// 0002119 // nematode larval development // inferred from mutant phenotype /// 0007052 // mitotic spindle organization // inferred from mutant phenotype /// 0009792 // embryonic development ending in birth or egg hatching // inferred from mutant phenotype	---	0005515 // protein binding // inferred from physical interaction
172110_x_at	---	1.32367	21.6167	A	54.107	A	Celegans _00391	---	Y39G10AR.W	---	---	---	---	---
172111_x_at	---	1.27049	1.62083	A	3.91016	A	Celegans _00392	---	Y39G10AR.Z	---	---	---	---	---
172112_x_at	status:Predicted /// hypothetical protein	0.794738	32.4409	A	56.2773	A	Celegans _00393	WBGene00021622 /// Y47D7A.10	Y47D7A.10	Cel.28207	189986	---	---	---
172113_x_at	status:Predicted /// hypothetical protein	-0.456898	2061.62	P	1501.99	P	Celegans _00394	WBGene00022005 /// Y59H11AM.1	Y59H11AM.D	Cel.28341	190425	---	0005856 // cytoskeleton // inferred from electronic annotation	0005198 // structural molecule activity // inferred from electronic annotation
172114_at	---	-0.288867	20.8474	A	17.0645	A	Celegans _00395	---	Y19D10A.A	---	---	---	---	---
172115_x_at	hypothetical protein /// status:Partially_confirmed	-3.04024	11.2347	A	1.36571	A	Celegans _00396	F54H12.4 /// WBGene00018844	F54H12.4	Cel.32939	186268	---	---	---
172116_x_at	locus:riok-2 /// hypothetical protein	2.49999	5.5834	A	31.5842	A	Celegans _00397	WBGene00013688 /// Y105E8B.3	Y105E8B.OO	Cel.17199	173322	0006468 // protein amino acid phosphorylation // inferred from electronic annotation /// 0009792 // embryonic development ending in birth or egg hatching // inferred from mutant phenotype	---	0003824 // catalytic activity // inferred from electronic annotation /// 0004674 // protein serine/threonine kinase activity // inferred from electronic annotation /// 0005524 // ATP binding // inferred from electronic annotation
172117_x_at	---	-1.99858	19.4431	A	4.86557	A	Celegans _00398	---	Y38F2AR.O	---	---	---	---	---
172118_x_at	status:Partially_confirmed /// hypothetical protein	-0.910958	21.8451	A	11.6179	A	Celegans _00399	WBGene00021961 /// Y57E12B.1	Y57E12B.D	Cel.29449	190357	---	0016021 // integral to membrane // inferred from electronic annotation	---
172119_at	UNCoordinated /// locus:unc-68	-0.21893	71.4881	P	61.4228	P	Celegans _00400	unc-68 /// WBGene00006801	Y57E12B.C	Cel.2066	179080	0006810 // transport // inferred from electronic annotation /// 0006811 // ion transport // inferred from electronic annotation /// 0006816 // calcium ion transport // inferred from electronic annotation /// 0006874 // cellular calcium ion homeostasis // inferred from electronic annotation /// 0015936 // coenzyme A metabolic process // inferred from electronic annotation /// 0033365 // protein lo…	0016020 // membrane // inferred from electronic annotation /// 0016021 // integral to membrane // inferred from electronic annotation	0004420 // hydroxymethylglutaryl-CoA reductase (NADPH) activity // inferred from electronic annotation /// 0005216 // ion channel activity // inferred from electronic annotation /// 0005219 // ryanodine-sensitive calcium-release channel activity // inferred from electronic annotation /// 0005262 // calcium channel activity // inferred from electronic annotation /// 0005509 // calcium ion binding …
172120_x_at	---	1.43063	12.9936	A	35.0259	A	Celegans _00401	---	Y22D7AL.X	---	---	---	---	---
172121_x_at	status:Partially_confirmed /// hypothetical protein	-0.45517	48.4177	P	35.3171	M	Celegans _00402	WBGene00021620 /// Y47D7A.7	Y47D7A.7	Cel.1706	189984	---	---	---
172122_at	---	-0.280722	122.794	A	101.081	A	Celegans _00403	---	Y37E11C.A	---	---	---	---	---
172123_x_at	UNCoordinated	0.433272	592.586	P	800.165	P	Celegans _00404	unc-44	B0350.2C	Cel.23117	177366	0005975 // carbohydrate metabolic process // inferred from electronic annotation /// 0007165 // signal transduction // inferred from electronic annotation /// 0010171 // body morphogenesis // inferred from mutant phenotype /// 0033563 // dorsal/ventral axon guidance // inferred from genetic interaction /// 0040010 // positive regulation of growth rate // inferred from mutant phenotype /// 0040011…	---	0004553 // hydrolase activity, hydrolyzing O-glycosyl compounds // inferred from electronic annotation /// 0005515 // protein binding // inferred from electronic annotation /// 0005515 // protein binding // inferred from physical interaction
172124_x_at	locus:vps-20 /// hypothetical protein	-0.388253	308.647	P	235.823	P	Celegans _00405	WBGene00022027 /// Y65B4A.3	Y65B4A.D	Cel.16344	171654	0002119 // nematode larval development // inferred from mutant phenotype /// 0015031 // protein transport // inferred from electronic annotation /// 0040007 // growth // inferred from mutant phenotype /// 0040010 // positive regulation of growth rate // inferred from mutant phenotype /// 0040011 // locomotion // inferred from mutant phenotype	---	---
172125_x_at	abnormal embryonic PARtitioning of cytoplasm	0.0605819	189.44	P	197.565	P	Celegans _00406	par-2	F58B6.3C	Cel.10246	175275	0000003 // reproduction // inferred from mutant phenotype /// 0000132 // establishment of mitotic spindle orientation // inferred from mutant phenotype /// 0002009 // morphogenesis of an epithelium // inferred from mutant phenotype /// 0002119 // nematode larval development // inferred from mutant phenotype /// 0008356 // asymmetric cell division // inferred from mutant phenotype /// 0009792 // e…	---	0005515 // protein binding // inferred from electronic annotation /// 0008270 // zinc ion binding // inferred from electronic annotation /// 0046872 // metal ion binding // inferred from electronic annotation
172126_x_at	GEX Interacting protein	0.332828	1594.22	P	2007.89	P	Celegans _00407	gei-4	W07B3.2A	Cel.17149	175195	0000003 // reproduction // inferred from mutant phenotype /// 0002119 // nematode larval development // inferred from mutant phenotype /// 0009790 // embryonic development // inferred from mutant phenotype /// 0009792 // embryonic development ending in birth or egg hatching // inferred from mutant phenotype /// 0040010 // positive regulation of growth rate // inferred from mutant phenotype /// 00…	0016021 // integral to membrane // inferred from electronic annotation	0005200 // structural constituent of cytoskeleton // traceable author statement /// 0005515 // protein binding // inferred from physical interaction
172127_x_at	Protein with Tau-Like repeats	-1.81384	38.0569	A	10.8246	A	Celegans _00408	ptl-1	F42G9.9B	Cel.18384	175230	0007026 // negative regulation of microtubule depolymerization // inferred from electronic annotation	0005874 // microtubule // inferred from electronic annotation	0005515 // protein binding // inferred from physical interaction
172128_x_at	---	1.64149	14.8622	A	46.3682	A	Celegans _00409	---	Y48G9A.A	---	---	---	---	---
172129_x_at	AdaPtin, Gamma chain (clathrin associated complex) /// locus:apg-1	-0.349309	606.024	P	475.705	P	Celegans _00410	apg-1 /// WBGene00000158	Y105E8B.K	Cel.5443	173304	0001703 // gastrulation with mouth forming first // inferred from mutant phenotype /// 0002119 // nematode larval development // inferred from mutant phenotype /// 0006886 // intracellular protein transport // inferred from electronic annotation /// 0009306 // protein secretion // inferred from mutant phenotype /// 0009790 // embryonic development // inferred from mutant phenotype /// 0009792 // …	0005794 // Golgi apparatus // inferred from electronic annotation /// 0030117 // membrane coat // inferred from electronic annotation /// 0030131 // clathrin adaptor complex // inferred from electronic annotation /// 0044431 // Golgi apparatus part // inferred from electronic annotation	0005488 // binding // inferred from electronic annotation /// 0005515 // protein binding // inferred from electronic annotation /// 0008565 // protein transporter activity // inferred from electronic annotation
172130_at	---	-0.583772	30.3491	A	20.2494	A	Celegans _00411	---	Y34D9A.L	---	---	---	---	---
172131_x_at	---	1.7214	6.59573	A	21.7499	A	Celegans _00412	---	Y73E7A.A	---	---	---	---	---
172132_x_at	status:Partially_confirmed /// hypothetical protein	-0.275549	5.07962	A	4.19646	A	Celegans _00413	WBGene00021285 /// Y24D9A.7	Y24D9A.A	Cel.12128	189532	---	0016021 // integral to membrane // inferred from electronic annotation	---
172133_x_at	VITellogenin structural genes (yolk protein genes) /// locus:vit-3	0.155466	28170	P	31375.2	P	Celegans _00414	vit-3 /// WBGene00006927	F59D8.A	Cel.21335	180647	0006869 // lipid transport // inferred from electronic annotation /// 0009792 // embryonic development ending in birth or egg hatching // inferred from mutant phenotype /// 0040010 // positive regulation of growth rate // inferred from mutant phenotype	0005576 // extracellular region // inferred from electronic annotation	0005319 // lipid transporter activity // inferred from electronic annotation /// 0045735 // nutrient reservoir activity // inferred from electronic annotation
172134_x_at	VITellogenin structural genes (yolk protein genes) /// locus:vit-4	0.160815	27621.8	P	30879	P	Celegans _00415	vit-4 /// WBGene00006928	F59D8.B	Cel.21316	180646	0006869 // lipid transport // inferred from electronic annotation /// 0009792 // embryonic development ending in birth or egg hatching // inferred from mutant phenotype /// 0040010 // positive regulation of growth rate // inferred from mutant phenotype	0005576 // extracellular region // inferred from electronic annotation	0005319 // lipid transporter activity // inferred from electronic annotation /// 0045735 // nutrient reservoir activity // inferred from electronic annotation
172135_x_at	status:Predicted /// hypothetical protein	0.159011	22.7675	A	25.4204	A	Celegans _00416	WBGene00044521 /// Y5H2A.4	Y5H2A.A	Cel.32466	3896863	---	---	---
172136_x_at	---	0.0683404	186.781	P	195.841	P	Celegans _00417	---	Y71D11A.4	---	---	---	---	---
172137_s_at	hypothetical protein	0.311428	110.18	P	136.726	P	Celegans _00418	Y111B2A.10	Y111B2A.10B	Cel.18056	176678	0009792 // embryonic development ending in birth or egg hatching // inferred from mutant phenotype	0005622 // intracellular // inferred from electronic annotation	0008270 // zinc ion binding // inferred from electronic annotation
172138_x_at	hypothetical protein /// status:Confirmed	0.387711	1170.52	A	1531.41	A	Celegans _00419	F52C6.12 /// WBGene00018669	F52C6.12	Cel.34584	186094	0002119 // nematode larval development // inferred from mutant phenotype /// 0008340 // determination of adult lifespan // inferred from mutant phenotype /// 0009792 // embryonic development ending in birth or egg hatching // inferred from mutant phenotype /// 0040007 // growth // inferred from mutant phenotype /// 0040011 // locomotion // inferred from mutant phenotype /// 0040035 // hermaphrodi…	---	0019787 // small conjugating protein ligase activity // inferred from electronic annotation
172139_x_at	status:Partially_confirmed /// hypothetical protein	-0.0571027	32.1675	A	30.9192	A	Celegans _00420	WBGene00021608 /// Y46H3D.1	Y46H3D.1	Cel.20565	178652	---	---	---
172140_x_at	Dynein Light Chain /// locus:dlc-4	3.10268	4.18062	A	35.912	A	Celegans _00421	dlc-4 /// WBGene00012425	Y10G11A.C	Cel.30053	3565151	0007017 // microtubule-based process // inferred from electronic annotation	0005875 // microtubule associated complex // inferred from electronic annotation	0003777 // microtubule motor activity // inferred from electronic annotation
172141_at	---	-0.199315	1.5056	A	1.31132	A	Celegans _00422	---	K01A12.1	---	---	---	---	---
172142_x_at	hypothetical protein /// hypothetical protein /// status:Confirmed /// status:Predicted /// status:Predicted /// hypothetical protein	-0.374758	33.909	A	26.1518	A	Celegans _00423	F38H4.6 /// R05D3.5 /// WBGene00009550 /// WBGene00019879 /// WBGene00022578 /// ZC262.1	R05D3.5	Cel.26742	176177 /// 185481 /// 191129	---	0005856 // cytoskeleton // inferred from electronic annotation	0005198 // structural molecule activity // inferred from electronic annotation
172143_x_at	---	-2.84997	13.666	A	1.89547	A	Celegans _00424	---	M02F4.9	---	---	---	---	---
172144_x_at	Caenorhabditis STE20-like kinase	0.177705	411.962	P	465.964	P	Celegans _00425	cst-1	F14H12.4	Cel.10981	180708	0006468 // protein amino acid phosphorylation // inferred from electronic annotation /// 0007165 // signal transduction // inferred from electronic annotation	---	0000166 // nucleotide binding // inferred from electronic annotation /// 0004672 // protein kinase activity // inferred from electronic annotation /// 0004674 // protein serine/threonine kinase activity // inferred from electronic annotation /// 0004713 // protein tyrosine kinase activity // inferred from electronic annotation /// 0005515 // protein binding // inferred from electronic annotation …
172145_x_at	status:Predicted /// hypothetical protein	-4.63565	12.9807	A	0.52219	A	Celegans _00426	WBGene00013423 /// Y66A7A.3	Y66A7A.3	Cel.29150	190490	---	---	---
172146_x_at	hypothetical protein /// hypothetical protein /// status:Confirmed /// status:Predicted /// status:Predicted /// hypothetical protein	0.915623	5.80341	A	10.9475	A	Celegans _00427	F38H4.6 /// R05D3.5 /// WBGene00009550 /// WBGene00019879 /// WBGene00022578 /// ZC262.1	ZC262.1	Cel.26742	176177 /// 185481 /// 191129	---	0005856 // cytoskeleton // inferred from electronic annotation	0005198 // structural molecule activity // inferred from electronic annotation
172147_x_at	hypothetical protein /// status:Partially_confirmed	-0.189987	572.494	P	501.856	P	Celegans _00428	M116.5 /// WBGene00019792	M116.5	Cel.5301	177642	0007050 // cell cycle arrest // inferred from electronic annotation	---	0003779 // actin binding // inferred from electronic annotation
172148_x_at	---	0.425138	109.648	P	147.224	A	Celegans _00429	---	Y54F10AM.G	---	---	---	---	---
172149_x_at	UNCoordinated	0.21365	46.6201	A	54.0615	A	Celegans _00430	unc-11	C32E8.10A	Cel.16650	171952	0000003 // reproduction // inferred from mutant phenotype /// 0006897 // endocytosis // inferred from electronic annotation /// 0006898 // receptor-mediated endocytosis // inferred from direct assay /// 0009791 // post-embryonic development // inferred from mutant phenotype /// 0009792 // embryonic development ending in birth or egg hatching // inferred from mutant phenotype /// 0040011 // locomo…	0005794 // Golgi apparatus // inferred from electronic annotation /// 0005905 // coated pit // inferred from direct assay /// 0005905 // coated pit // inferred from electronic annotation /// 0016020 // membrane // inferred from electronic annotation /// 0030118 // clathrin coat // inferred from electronic annotation /// 0030136 // clathrin-coated vesicle // inferred from electronic annotation ///…	0005515 // protein binding // inferred from physical interaction /// 0005543 // phospholipid binding // inferred from electronic annotation /// 0005545 // phosphatidylinositol binding // inferred from electronic annotation /// 0005545 // phosphatidylinositol binding // inferred from sequence or structural similarity /// 0030276 // clathrin binding // inferred from electronic annotation
172150_x_at	UNCoordinated	1.57772	24.2769	A	72.4658	A	Celegans _00431	unc-11	C32E8.10D	Cel.16650	171952	0000003 // reproduction // inferred from mutant phenotype /// 0006897 // endocytosis // inferred from electronic annotation /// 0006898 // receptor-mediated endocytosis // inferred from direct assay /// 0009791 // post-embryonic development // inferred from mutant phenotype /// 0009792 // embryonic development ending in birth or egg hatching // inferred from mutant phenotype /// 0040011 // locomo…	0005794 // Golgi apparatus // inferred from electronic annotation /// 0005905 // coated pit // inferred from direct assay /// 0005905 // coated pit // inferred from electronic annotation /// 0016020 // membrane // inferred from electronic annotation /// 0030118 // clathrin coat // inferred from electronic annotation /// 0030136 // clathrin-coated vesicle // inferred from electronic annotation ///…	0005515 // protein binding // inferred from physical interaction /// 0005543 // phospholipid binding // inferred from electronic annotation /// 0005545 // phosphatidylinositol binding // inferred from electronic annotation /// 0005545 // phosphatidylinositol binding // inferred from sequence or structural similarity /// 0030276 // clathrin binding // inferred from electronic annotation
172151_x_at	UNCoordinated	-1.52573	75.3393	A	26.1656	A	Celegans _00432	unc-11	C32E8.10B	Cel.16650	171952	0000003 // reproduction // inferred from mutant phenotype /// 0006897 // endocytosis // inferred from electronic annotation /// 0006898 // receptor-mediated endocytosis // inferred from direct assay /// 0009791 // post-embryonic development // inferred from mutant phenotype /// 0009792 // embryonic development ending in birth or egg hatching // inferred from mutant phenotype /// 0040011 // locomo…	0005794 // Golgi apparatus // inferred from electronic annotation /// 0005905 // coated pit // inferred from direct assay /// 0005905 // coated pit // inferred from electronic annotation /// 0016020 // membrane // inferred from electronic annotation /// 0030118 // clathrin coat // inferred from electronic annotation /// 0030136 // clathrin-coated vesicle // inferred from electronic annotation ///…	0005515 // protein binding // inferred from physical interaction /// 0005543 // phospholipid binding // inferred from electronic annotation /// 0005545 // phosphatidylinositol binding // inferred from electronic annotation /// 0005545 // phosphatidylinositol binding // inferred from sequence or structural similarity /// 0030276 // clathrin binding // inferred from electronic annotation
172152_x_at	UNCoordinated	1.13179	18.0083	A	39.4617	A	Celegans _00433	unc-11	C32E8.10F	Cel.16650	171952	0000003 // reproduction // inferred from mutant phenotype /// 0006897 // endocytosis // inferred from electronic annotation /// 0006898 // receptor-mediated endocytosis // inferred from direct assay /// 0009791 // post-embryonic development // inferred from mutant phenotype /// 0009792 // embryonic development ending in birth or egg hatching // inferred from mutant phenotype /// 0040011 // locomo…	0005794 // Golgi apparatus // inferred from electronic annotation /// 0005905 // coated pit // inferred from direct assay /// 0005905 // coated pit // inferred from electronic annotation /// 0016020 // membrane // inferred from electronic annotation /// 0030118 // clathrin coat // inferred from electronic annotation /// 0030136 // clathrin-coated vesicle // inferred from electronic annotation ///…	0005515 // protein binding // inferred from physical interaction /// 0005543 // phospholipid binding // inferred from electronic annotation /// 0005545 // phosphatidylinositol binding // inferred from electronic annotation /// 0005545 // phosphatidylinositol binding // inferred from sequence or structural similarity /// 0030276 // clathrin binding // inferred from electronic annotation
172153_x_at	UNCoordinated	0.247498	713.806	P	847.392	P	Celegans _00434	unc-44	B0350.2B	Cel.23117	177366	0005975 // carbohydrate metabolic process // inferred from electronic annotation /// 0007165 // signal transduction // inferred from electronic annotation /// 0010171 // body morphogenesis // inferred from mutant phenotype /// 0033563 // dorsal/ventral axon guidance // inferred from genetic interaction /// 0040010 // positive regulation of growth rate // inferred from mutant phenotype /// 0040011…	---	0004553 // hydrolase activity, hydrolyzing O-glycosyl compounds // inferred from electronic annotation /// 0005515 // protein binding // inferred from electronic annotation /// 0005515 // protein binding // inferred from physical interaction
172154_x_at	---	-0.94969	7.27719	A	3.76772	A	Celegans _00435	---	Y48G1BM.H	---	---	---	---	---
172155_x_at	hypothetical protein /// status:Predicted	2.56794	10.7561	A	63.7797	A	Celegans _00436	K02F6.1 /// WBGene00019335	Y71A12B.Q	Cel.27168	186906	0006508 // proteolysis // inferred from electronic annotation	---	0003676 // nucleic acid binding // inferred from electronic annotation /// 0004190 // aspartic-type endopeptidase activity // inferred from electronic annotation /// 0008270 // zinc ion binding // inferred from electronic annotation
172156_x_at	status:Confirmed /// hypothetical protein	-0.0205891	3204.74	P	3159.33	P	Celegans _00437	WBGene00021898 /// Y54G2A.36	Y71A12B.P	Cel.22689	3565378	---	0016021 // integral to membrane // inferred from electronic annotation	---
172157_x_at	status:Predicted /// hypothetical protein	0.447111	32.351	A	44.1044	A	Celegans _00438	WBGene00022066 /// Y67D8C.2	Y67D8C.M	Cel.28375	190518	---	---	---
172158_x_at	status:Predicted /// hypothetical protein	-0.675401	2.88115	A	1.80405	A	Celegans _00439	WBGene00022065 /// Y67D8C.1	Y67D8C.N	Cel.28374	190517	---	---	---
172159_x_at	Fungus-Induced Protein /// locus:fip-5	0.490686	160.375	P	225.345	P	Celegans _00440	fip-5 /// WBGene00009620	F41E7.4	Cel.6238	181237	---	---	---
172160_x_at	---	-0.165899	147.714	P	131.669	P	Celegans _00441	---	F57G4.3	---	---	---	---	---
172161_x_at	hypothetical protein /// status:Partially_confirmed	-1.38622	36.6247	P	14.0114	A	Celegans _00442	F37D6.4 /// WBGene00009510	F37D6.4	Cel.18751	185426	---	---	---
172162_x_at	hypothetical protein /// hypothetical protein /// hypothetical protein /// status:Partially_confirmed /// status:Predicted /// status:Partially_confirmed	-2.20905	25.8036	A	5.58072	A	Celegans _00443	B0546.5 /// F16D3.6 /// F35E2.1 /// WBGene00008889 /// WBGene00009409 /// WBGene00015252	F16D3.6	Cel.32702	182031 /// 184571 /// 185284	---	0016021 // integral to membrane // inferred from electronic annotation	---
172163_x_at	hypothetical protein /// status:Confirmed	-0.523142	6.55132	A	4.55877	A	Celegans _00444	C06C6.8 /// WBGene00007382	C06C6.8	Cel.4866	180066	---	0016021 // integral to membrane // inferred from electronic annotation	---
172164_x_at	hypothetical protein /// status:Partially_confirmed	1.97133	1.75112	A	6.86667	A	Celegans _00445	C06C6.9 /// WBGene00007383	C06C6.9	Cel.4865	182311	---	0016021 // integral to membrane // inferred from electronic annotation	---
172165_x_at	hypothetical protein /// status:Predicted	0.955702	4.69602	A	9.10805	A	Celegans _00446	F21D9.3 /// WBGene00009017	F21D9.3	Cel.29371	184773	---	0016021 // integral to membrane // inferred from electronic annotation	---
172166_x_at	hypothetical protein /// status:Predicted	-0.00908825	12.7411	P	12.661	A	Celegans _00447	AH10.4 /// WBGene00007085	AH10.4	Cel.34462	353456	---	---	---
172167_at	hypothetical protein	-4.39002	8.51406	A	0.406077	A	Celegans _00448	M60.4	M60.4	Cel.8295	187465	---	0016021 // integral to membrane // inferred from electronic annotation	---
172168_x_at	hypothetical protein /// status:Predicted	3.33991	2.02647	A	20.5189	A	Celegans _00449	M162.6 /// WBGene00010932	M162.6	Cel.27364	187489	---	---	---
172169_s_at	---	-0.598718	21.5865	A	14.2545	A	Celegans _00450	---	Y74C10AL.B	---	---	---	---	---
172170_at	---	-0.344542	1.34077	A	1.05594	A	Celegans _00451	---	Y59H11AR.D	---	---	---	---	---
172171_x_at	Serpentine Receptor, class G (gamma) /// locus:srg-50	0.023887	12.2761	A	12.4811	A	Celegans _00452	srg-50 /// WBGene00005207	Y43B11AR.D	Cel.28161	189847	0007606 // sensory perception of chemical stimulus // inferred from electronic annotation	0016020 // membrane // inferred from electronic annotation /// 0016021 // integral to membrane // inferred from electronic annotation	0004872 // receptor activity // inferred from electronic annotation /// 0004888 // transmembrane receptor activity // inferred from electronic annotation
172172_x_at	---	-0.00673367	45.1923	A	44.9819	A	Celegans _00453	---	Y73B6BL.L	---	---	---	---	---
172173_x_at	status:Partially_confirmed /// hypothetical protein	-0.496671	109.858	A	77.8607	A	Celegans _00454	WBGene00022249 /// Y73B6BL.28	Y73B6BL.A	Cel.25501	190657	---	---	---
172174_x_at	---	0.868411	20.4943	A	37.4153	A	Celegans _00455	---	Y61A9LA.N	---	---	---	---	---
172175_x_at	related to yeast Vacuolar Protein Sorting factor	0.158198	1.74503	A	1.94727	A	Celegans _00456	vps-32.2	Y61A9LA.I	Cel.26024	183288	0002119 // nematode larval development // inferred from mutant phenotype /// 0009792 // embryonic development ending in birth or egg hatching // inferred from mutant phenotype /// 0015031 // protein transport // inferred from electronic annotation /// 0018996 // molting cycle, collagen and cuticulin-based cuticle // inferred from mutant phenotype /// 0040007 // growth // inferred from mutant phen…	---	---
172176_at	status:Confirmed /// hypothetical protein	-1.47793	2.83876	A	1.01912	A	Celegans _00457	WBGene00022021 /// Y61A9LA.10	Y61A9LA.A	Cel.22583	178851	0002119 // nematode larval development // inferred from mutant phenotype /// 0009792 // embryonic development ending in birth or egg hatching // inferred from mutant phenotype /// 0040007 // growth // inferred from mutant phenotype /// 0040010 // positive regulation of growth rate // inferred from mutant phenotype /// 0042254 // ribosome biogenesis // inferred from electronic annotation	0005634 // nucleus // inferred from electronic annotation	---
172177_x_at	status:Confirmed /// hypothetical protein	-0.116906	212.805	P	196.241	P	Celegans _00458	WBGene00022164 /// Y71H2AL.1	Y71H2AL.C	Cel.93	175385	0002119 // nematode larval development // inferred from mutant phenotype /// 0040007 // growth // inferred from mutant phenotype /// 0040010 // positive regulation of growth rate // inferred from mutant phenotype	---	0005509 // calcium ion binding // inferred from electronic annotation
172178_at	status:Predicted /// hypothetical protein	0.174067	24.7784	A	27.9559	A	Celegans _00459	WBGene00021803 /// Y53G8AM.2	Y53G8AM.I	---	190234	---	---	---
172179_x_at	---	-0.723524	3.01835	A	1.82796	A	Celegans _00460	---	Y45G5AM.C	---	---	---	---	---
172180_x_at	GRounDhog (hedgehog-like family) /// locus:grd-16	-2.96411	16.8925	A	2.16475	A	Celegans _00461	grd-16 /// WBGene00001705	Y69A2AL.A	Cel.11808	190533	---	---	---
172181_x_at	status:Predicted /// hypothetical protein	0.743261	30.538	A	51.1193	A	Celegans _00462	WBGene00021663 /// Y48G1BL.4	Y48G1BL.C	---	190032	---	---	---
172182_x_at	status:Predicted /// hypothetical protein	-2.50267	69.0252	A	12.1795	A	Celegans _00463	WBGene00021665 /// Y48G1BL.6	Y48G1BL.A	Cel.28976	190034	---	---	---
172183_at	---	0.336709	1.69697	A	2.14305	A	Celegans _00464	---	Y51H7BL.A	---	---	---	---	---
172184_x_at	C-type LECtin /// locus:clec-174	0.317818	61.8672	P	77.114	P	Celegans _00465	clec-174 /// WBGene00021580	Y46C8AL.B	Cel.29165	189943	---	---	0005488 // binding // inferred from electronic annotation
172185_x_at	---	0.31162	0.869418	A	1.07903	A	Celegans _00466	---	Y46C8AL.F	---	---	---	---	---
172186_x_at	status:Partially_confirmed /// status:Partially_confirmed /// hypothetical protein /// hypothetical protein	-0.195436	136.827	P	119.493	P	Celegans _00467	WBGene00021671 /// WBGene00021886 /// Y48G1BM.6 /// Y54G2A.21	Y54G2A.Q	Cel.33936	190039 /// 190282	0006468 // protein amino acid phosphorylation // inferred from electronic annotation /// 0009792 // embryonic development ending in birth or egg hatching // inferred from mutant phenotype	---	0004713 // protein tyrosine kinase activity // inferred from electronic annotation /// 0005524 // ATP binding // inferred from electronic annotation
172187_x_at	hypothetical protein	-1.64277	37.5523	A	12.0258	A	Celegans _00468	Y54G2A.26	Y54G2A.F	Cel.17645	177079	---	---	0005515 // protein binding // inferred from physical interaction
172188_x_at	hypothetical protein /// status:Predicted	-0.0913951	28.3204	A	26.582	A	Celegans _00469	M04C9.2 /// WBGene00010857	M04C9.2	Cel.36976	187439	---	---	---
172189_at	hypothetical protein /// status:Partially_confirmed	-2.27979	110.303	A	22.7144	A	Celegans _00470	F46A8.7 /// WBGene00009750	F46A8.7	Cel.35655	185823	---	---	---
172190_x_at	hypothetical protein /// status:Confirmed	0.248356	940.135	P	1116.74	P	Celegans _00471	F59F4.2 /// WBGene00010337	F59F4.2	Cel.23051	181669	---	0016021 // integral to membrane // inferred from electronic annotation	0005515 // protein binding // inferred from physical interaction
172191_x_at	hypothetical protein /// status:Predicted /// hypothetical protein	0.24775	0.58754	A	0.697618	A	Celegans _00472	C27C7.2 /// WBGene00007767 /// ZK1025.4	C27C7.2	Cel.24887	182957 /// 191493	---	---	---
172192_x_at	---	-0.29967	1.76176	A	1.43132	A	Celegans _00473	---	F44F1.2	---	---	---	---	---
172193_at	hypothetical protein /// status:Confirmed	0.0844037	2372.22	P	2515.15	P	Celegans _00474	T12D8.5 /// WBGene00011733	T12D8.5	Cel.18077	176797	0040010 // positive regulation of growth rate // inferred from mutant phenotype	---	---
172194_x_at	status:Partially_confirmed /// hypothetical protein	-1.69002	5.00377	A	1.55078	A	Celegans _00475	WBGene00013951 /// ZK262.4	ZK262.4	Cel.1308	191268	---	---	---
172195_x_at	---	-1.36179	4.92774	A	1.91738	A	Celegans _00476	---	T27C5.4	---	---	---	---	---
172196_x_at	COLlagen /// locus:col-65	-0.500661	581.501	A	410.995	A	Celegans _00477	col-65 /// WBGene00000641	K08C9.4	Cel.18475	187138	---	0016021 // integral to membrane // inferred from electronic annotation	0042302 // structural constituent of cuticle // inferred from electronic annotation
172197_x_at	COLlagen /// COLlagen /// locus:col-92 /// locus:col-94	0.0315062	21073.8	P	21539	P	Celegans _00478	col-92 /// col-94 /// WBGene00000667 /// WBGene00000669	W05B2.1	Cel.31451	176528 /// 259336	0002009 // morphogenesis of an epithelium // inferred from mutant phenotype /// 0002119 // nematode larval development // inferred from mutant phenotype /// 0010171 // body morphogenesis // inferred from mutant phenotype /// 0040007 // growth // inferred from mutant phenotype /// 0040011 // locomotion // inferred from mutant phenotype	0016021 // integral to membrane // inferred from electronic annotation	0042302 // structural constituent of cuticle // inferred from electronic annotation
172198_x_at	COLlagen /// locus:col-66	0.0774547	298.068	A	314.508	M	Celegans _00479	col-66 /// WBGene00000642	F15D3.3	Cel.36996	184526	---	---	---
172199_x_at	hypothetical protein /// status:Predicted	-0.14578	383.658	P	346.785	P	Celegans _00480	K03B8.4 /// WBGene00010523	K03B8.4	Cel.34469	186925	0002119 // nematode larval development // inferred from mutant phenotype /// 0009792 // embryonic development ending in birth or egg hatching // inferred from mutant phenotype /// 0040007 // growth // inferred from mutant phenotype	---	---
172200_x_at	hypothetical protein /// status:Partially_confirmed	3.67876	1.77808	A	22.7702	A	Celegans _00481	C28D4.5 /// WBGene00007793	C28D4.5	Cel.13448	177809	---	---	---
172201_x_at	status:Confirmed /// hypothetical protein	2.31112	3.03843	A	15.0788	A	Celegans _00482	WBGene00013879 /// ZC376.8	ZC376.8	Cel.29322	179919	0000003 // reproduction // inferred from mutant phenotype	0016021 // integral to membrane // inferred from electronic annotation	---
172202_x_at	hypothetical protein /// status:Predicted	-3.14203	33.519	A	3.79703	A	Celegans _00483	F11F1.5 /// WBGene00008717	F11F1.5	Cel.34266	184361	0007165 // signal transduction // inferred from electronic annotation	0016020 // membrane // inferred from electronic annotation /// 0016021 // integral to membrane // inferred from electronic annotation	0000155 // two-component sensor activity // inferred from electronic annotation
172203_x_at	status:Confirmed /// hypothetical protein	-0.788741	1312.25	P	759.595	P	Celegans _00484	WBGene00012766 /// Y41E3.8	Y41E3.8	Cel.20568	178417	---	0016021 // integral to membrane // inferred from electronic annotation	---
172204_at	hypothetical protein /// status:Partially_confirmed	0.274729	112.666	P	136.3	A	Celegans _00485	T22H2.4 /// WBGene00011934	T22H2.4	Cel.31969	188766	---	---	---
172205_at	hypothetical protein /// status:Predicted	-0.961831	36.3508	A	18.6627	A	Celegans _00486	C29F7.7 /// WBGene00007814	C29F7.7	Cel.29420	183017	---	---	---
172206_x_at	hypothetical protein /// status:Predicted	-0.566257	52.849	P	35.6925	P	Celegans _00487	W05H5.2 /// WBGene00012284	W05H5.2	---	189223	---	---	---
172207_x_at	hypothetical protein /// status:Partially_confirmed	1.0628	24.4971	A	51.174	A	Celegans _00488	T06E4.9 /// WBGene00011536	T06E4.9	Cel.2434	179348	---	0016021 // integral to membrane // inferred from electronic annotation	---
172208_x_at	hypothetical protein /// status:Partially_confirmed	-0.00249694	19.7196	A	19.6855	A	Celegans _00489	C28D4.8 /// WBGene00007795	C28D4.8	---	182983	---	---	---
172209_x_at	COLlagen /// locus:col-93	0.0021968	23735.7	P	23771.9	P	Celegans _00490	col-93 /// WBGene00000668	W05B2.5	Cel.21322	259335	0002009 // morphogenesis of an epithelium // inferred from mutant phenotype /// 0002119 // nematode larval development // inferred from mutant phenotype /// 0010171 // body morphogenesis // inferred from mutant phenotype /// 0040007 // growth // inferred from mutant phenotype /// 0040011 // locomotion // inferred from mutant phenotype	0016021 // integral to membrane // inferred from electronic annotation	0042302 // structural constituent of cuticle // inferred from electronic annotation
172210_x_at	---	-1.70137	25.6788	A	7.89608	A	Celegans _00491	---	T01C1.1	---	---	---	---	---
172211_x_at	hypothetical protein /// status:Predicted /// status:Partially_confirmed /// status:Partially_confirmed /// hypothetical protein /// hypothetical protein	1.07472	8.26582	A	17.4104	A	Celegans _00492	F49C5.3 /// WBGene00009866 /// WBGene00012969 /// WBGene00022016 /// Y48A6B.8 /// Y61A9LA.4	F49C5.3	Cel.28350	186014 /// 190012 /// 190444	---	---	---
172212_x_at	---	0.127054	1.43708	A	1.56938	A	Celegans _00493	---	D1054.6	---	---	---	---	---
172213_x_at	hypothetical protein /// status:Confirmed	-0.22789	1325.49	P	1131.82	P	Celegans _00494	C27C7.1 /// WBGene00007766	C27C7.1	Cel.23258	173029	---	---	---
172214_x_at	FMRF-Like Peptide /// locus:flp-15	-0.159137	258.044	P	231.094	P	Celegans _00495	flp-15 /// WBGene00001458	ZK525.1	Cel.18052	176803	---	---	---
172215_x_at	status:Predicted /// hypothetical protein	2.27627	6.63255	A	32.1297	A	Celegans _00496	WBGene00012411 /// Y7A5A.5	Y7A5A.5	Cel.28008	189384	---	---	---
172216_x_at	hypothetical protein /// status:Predicted	-0.18063	2.60259	A	2.29631	A	Celegans _00497	R160.2 /// WBGene00020119	R160.2	Cel.27506	187911	---	---	---
172217_x_at	FIP (Fungus-Induced Protein) Related /// locus:fipr-14	0.11611	28.08	P	30.4333	M	Celegans _00498	fipr-14 /// WBGene00008751	F13E9.2	Cel.26396	184420	---	---	---
172218_x_at	Downstream Of DAF-16 (regulated by DAF-16) /// locus:dod-6	-0.078149	1306.77	P	1237.87	P	Celegans _00499	dod-6 /// WBGene00011869	T20G5.7	Cel.18076	176433	0008340 // determination of adult lifespan // inferred from mutant phenotype	0016021 // integral to membrane // inferred from electronic annotation	---
172219_x_at	hypothetical protein /// status:Partially_confirmed	-0.438393	4.58529	A	3.38374	A	Celegans _00500	F11A5.6 /// WBGene00008674	F11A5.6	Cel.29348	184333	---	---	---
172220_x_at	FIP (Fungus-Induced Protein) Related /// locus:fipr-22 /// locus:fipr-23	3.609	54.3482	A	663.135	P	Celegans _00501	fipr-23 /// WBGene00007989 /// WBGene00007990	C37A5.4	Cel.30395	173283 /// 259409	---	0016021 // integral to membrane // inferred from electronic annotation	---
172221_x_at	status:Predicted /// hypothetical protein	-0.144332	40.6701	P	36.7983	A	Celegans _00502	WBGene00022651 /// ZK84.4	ZK84.4	Cel.36885	191218	---	0016021 // integral to membrane // inferred from electronic annotation	---
172222_at	---	-0.338472	24.2753	A	19.1988	A	Celegans _00503	---	C03D6.2	---	---	---	---	---
172223_x_at	hypothetical protein /// status:Confirmed	0.294507	858.969	P	1053.5	P	Celegans _00504	W02D9.5 /// WBGene00012211	W02D9.5	Cel.16626	173127	---	---	0005198 // structural molecule activity // inferred from electronic annotation
172224_x_at	SCRaMblase (phospholipid scramblase) /// SCRaMblase (phospholipid scramblase)	-0.243039	4.69202	A	3.96459	A	Celegans _00505	scrm-5 /// scrm-8	F46A8.9	Cel.12641	177180 /// 187152	---	---	---
172225_x_at	hypothetical protein /// status:Partially_confirmed	2.09027	12.9159	A	54.9995	A	Celegans _00506	W09C5.9 /// WBGene00012355	W09C5.9	Cel.27984	189314	0000003 // reproduction // inferred from mutant phenotype /// 0002119 // nematode larval development // inferred from mutant phenotype /// 0008340 // determination of adult lifespan // inferred from mutant phenotype /// 0009792 // embryonic development ending in birth or egg hatching // inferred from mutant phenotype /// 0040007 // growth // inferred from mutant phenotype /// 0040010 // positive …	---	---
172226_at	---	-3.17473	55.7963	A	6.17895	A	Celegans _00507	---	B0391.7	---	---	---	---	---
172227_x_at	hypothetical protein /// status:Confirmed	-0.349541	2468.67	P	1937.49	P	Celegans _00508	K07A1.6 /// WBGene00010613	K07A1.6	Cel.18490	172797	---	---	---
172228_x_at	---	0.524721	118.608	P	170.636	P	Celegans _00509	---	R11A5.5	---	---	---	---	---
172229_x_at	hypothetical protein /// status:Confirmed	-0.844315	97.2101	P	54.1436	P	Celegans _00510	T16A9.5 /// WBGene00011795	T16A9.5	Cel.2295	179924	---	0016021 // integral to membrane // inferred from electronic annotation	---
172230_at	hypothetical protein /// status:Partially_confirmed	-1.36926	1.92326	A	0.744473	A	Celegans _00511	F48F5.3 /// WBGene00009847	F48F5.3	Cel.3504	185987	---	---	---
172231_x_at	---	-2.25101	32.8181	A	6.89435	A	Celegans _00512	---	C25D7.2	---	---	---	---	---
172232_x_at	Nematode Specific Peptide family/group A /// locus:nspa-9	0.333926	76.5762	P	96.5196	P	Celegans _00513	nspa-9 /// WBGene00043187	C40H5.1	Cel.26052	183368	---	0016021 // integral to membrane // inferred from electronic annotation	---
172233_at	hypothetical protein /// status:Partially_confirmed	0.509313	11.9151	A	16.9596	A	Celegans _00514	T02D1.7 /// WBGene00011373	T02D1.7	Cel.24459	187985	---	---	---
172234_x_at	hypothetical protein /// status:Confirmed	0.585682	28.704	A	43.0775	A	Celegans _00515	C41G7.6 /// WBGene00008063	C41G7.6	Cel.25512	172787	---	---	---
172235_x_at	status:Partially_confirmed /// hypothetical protein	-1.25985	17.8919	A	7.47144	A	Celegans _00516	WBGene00022652 /// ZK84.5	ZK84.5	Cel.29082	191219	---	---	---
172236_x_at	hypothetical protein /// status:Confirmed	-0.662598	987.159	P	623.628	P	Celegans _00517	T24F1.5 /// WBGene00011997	T24F1.5	Cel.14292	174729	---	---	---
172237_x_at	hypothetical protein /// status:Confirmed	0.612968	6.2359	A	9.5372	A	Celegans _00518	R08A2.3 /// WBGene00011134	R08A2.3	Cel.2861	179974	---	---	0005198 // structural molecule activity // inferred from electronic annotation
172238_x_at	hypothetical protein /// status:Confirmed	-0.0600729	31.5918	A	30.3033	A	Celegans _00519	K07A1.5 /// WBGene00010612	K07A1.5	---	172796	---	0016021 // integral to membrane // inferred from electronic annotation	---
172239_x_at	---	-2.29319	16.4974	A	3.36586	A	Celegans _00520	---	F22D6.7	---	---	---	---	---
172240_x_at	CaeNaCin (Caenorhabditis bacteriocin) /// locus:cnc-7	1.89772	100.48	P	374.411	P	Celegans _00521	cnc-7 /// WBGene00010005	F53H2.2	Cel.3431	180337	---	0016021 // integral to membrane // inferred from electronic annotation	---
172241_x_at	FIP (Fungus-Induced Protein) Related /// locus:fipr-24	0.483249	71.2029	P	99.5336	P	Celegans _00522	fipr-24 /// WBGene00007992	C37A5.8	Cel.19134	183286	---	0016021 // integral to membrane // inferred from electronic annotation	---
172242_x_at	hypothetical protein /// status:Partially_confirmed	0.766488	23.6562	A	40.242	P	Celegans _00523	F36D1.4 /// WBGene00009463	F36D1.4	Cel.18761	185346	---	---	---
172243_x_at	hypothetical protein	-0.502863	524.072	P	369.84	P	Celegans _00524	R102.2	Y41E3.5	Cel.7854	177959	---	---	---
172244_x_at	---	0.0319173	242.71	P	248.139	P	Celegans _00525	---	C11E4.5	---	---	---	---	---
172245_x_at	Nematode Specific Peptide family, group D /// locus:nspd-2	-0.785935	214.949	P	124.665	P	Celegans _00526	nspd-2 /// WBGene00010633	K07F5.5	Cel.5725	177831	---	---	---
172246_at	Glycine Rich Secreted Protein	-0.257546	126.271	P	105.627	P	Celegans _00527	grsp-2	T28C6.2	Cel.5546	177693	---	---	---
172247_x_at	---	1.04847	0.480714	A	0.994274	A	Celegans _00528	---	F55C9.2	---	---	---	---	---
172248_x_at	hypothetical protein /// status:Confirmed	0.363674	320.197	P	411.996	P	Celegans _00529	T20G5.8 /// WBGene00011870	T20G5.8	Cel.10013	188660	0008340 // determination of adult lifespan // inferred from mutant phenotype	0016021 // integral to membrane // inferred from electronic annotation	---
172249_x_at	F-box A protein /// locus:fbxa-139	0.823508	23.383	A	41.381	A	Celegans _00530	fbxa-139 /// WBGene00007164	B0391.9	Cel.9275	181954	---	---	---
172250_x_at	---	1.83774	0.653061	A	2.33437	A	Celegans _00531	---	R09H3.2	---	---	---	---	---
172251_x_at	hypothetical protein /// status:Predicted	0.629896	144.648	P	223.836	P	Celegans _00532	C04C3.4 /// WBGene00015414	C04C3.4	Cel.25690	182196	0009792 // embryonic development ending in birth or egg hatching // inferred from mutant phenotype	---	---
172252_x_at	hypothetical protein /// status:Partially_confirmed	-0.737423	38.9511	A	23.3633	A	Celegans _00533	H25K10.4 /// WBGene00010413	H25K10.4	Cel.12725	186780	---	---	---
172253_x_at	hypothetical protein /// status:Partially_confirmed	0.610162	49.7883	A	75.9984	A	Celegans _00534	F39E9.7 /// WBGene00018199	F39E9.7	Cel.26745	185495	---	0005622 // intracellular // inferred from electronic annotation	0003723 // RNA binding // inferred from electronic annotation /// 0003725 // double-stranded RNA binding // inferred from electronic annotation
172254_x_at	Nematode Specific Peptide family, group D /// locus:nspd-7	-0.118844	128.992	P	118.792	P	Celegans _00535	nspd-7 /// WBGene00012781	Y43C5A.1	Cel.6260	177910	---	---	---
172255_x_at	hypothetical protein	-0.135918	35.2908	A	32.1178	A	Celegans _00536	Y20C6A.3	Y20C6A.3	Cel.28050	189499	---	---	---
172256_x_at	CYclin A /// locus:cya-2	-0.639734	85.5432	A	54.9043	P	Celegans _00537	cya-2 /// WBGene00000864	F59H6.7	Cel.34580	186646	---	---	---
172257_x_at	related to yeast Vacuolar Protein Sorting factor /// locus:vps-32.2	1.58048	21.1053	A	63.1195	P	Celegans _00538	vps-32.2 /// WBGene00016497	C37C3.3	Cel.26024	183288	0002119 // nematode larval development // inferred from mutant phenotype /// 0009792 // embryonic development ending in birth or egg hatching // inferred from mutant phenotype /// 0015031 // protein transport // inferred from electronic annotation /// 0018996 // molting cycle, collagen and cuticulin-based cuticle // inferred from mutant phenotype /// 0040007 // growth // inferred from mutant phen…	---	---
172258_x_at	hypothetical protein /// status:Predicted	0.300553	1.93128	A	2.3786	A	Celegans _00539	W04E12.3 /// WBGene00012248	W04E12.3	Cel.27938	189190	---	0016021 // integral to membrane // inferred from electronic annotation	---
172259_x_at	hypothetical protein /// status:Confirmed	0.16012	3106.19	P	3470.8	P	Celegans _00540	C31H5.4 /// WBGene00007855	C31H5.4	Cel.19179	172724	---	---	---
172260_at	hypothetical protein /// status:Partially_confirmed	1.27535	1.7735	A	4.29291	A	Celegans _00541	W06G6.9 /// WBGene00012311	W06G6.9	---	189259	---	---	---
172261_x_at	status:Partially_confirmed /// hypothetical protein	0.130474	105.633	P	115.632	M	Celegans _00542	WBGene00014044 /// ZK666.4	ZK666.4	Cel.13768	191382	---	---	---
172262_x_at	---	0.845879	55.9113	P	100.493	P	Celegans _00543	---	F35E8.5	---	---	---	---	---
172263_x_at	hypothetical protein /// status:Predicted	2.54086	2.92586	A	17.0266	A	Celegans _00544	F38C2.1 /// WBGene00009535	F38C2.1	Cel.26733	185459	---	---	---
172264_x_at	hypothetical protein /// status:Partially_confirmed	-2.44861	11.7083	A	2.1448	A	Celegans _00545	F26F2.4 /// WBGene00009169	F26F2.4	Cel.3868	184985	---	---	---
172265_x_at	hypothetical protein /// status:Partially_confirmed	0.863133	2.94515	A	5.35718	A	Celegans _00546	C47A4.5 /// WBGene00008125	C47A4.5	Cel.21512	183526	---	---	---
172266_x_at	hypothetical protein	-0.786014	49.8434	A	28.9064	A	Celegans _00547	C01B9.1	C01B9.1	Cel.16021	175023	0000003 // reproduction // inferred from mutant phenotype	---	---
172267_x_at	hypothetical protein /// status:Partially_confirmed	0.28034	29.4521	A	35.7691	A	Celegans _00548	K06A4.6 /// WBGene00010596	K06A4.6	Cel.29454	187048	0002119 // nematode larval development // inferred from mutant phenotype /// 0009792 // embryonic development ending in birth or egg hatching // inferred from mutant phenotype /// 0018996 // molting cycle, collagen and cuticulin-based cuticle // inferred from mutant phenotype /// 0040007 // growth // inferred from mutant phenotype	---	---
172268_x_at	Nematode Specific Peptide family, group C /// locus:nspc-20 /// locus:nspc-16 /// locus:nspc-19	0.117255	4677.94	P	5074.02	P	Celegans _00549	nspc-20 /// WBGene00008356 /// WBGene00008357 /// WBGene00008360	D1025.4	Cel.18136	181549 /// 183904 /// 3565534	---	---	---
172269_x_at	---	1.42752	13.7931	A	37.1013	A	Celegans _00550	---	F40D4.4	---	---	---	---	---
172270_x_at	hypothetical protein	-0.0762916	1662.65	P	1577.02	P	Celegans _00551	R102.5	R102.5B	Cel.12456	177962	0009792 // embryonic development ending in birth or egg hatching // inferred from mutant phenotype	---	0005515 // protein binding // inferred from physical interaction
172271_x_at	hypothetical protein /// status:Confirmed	-0.0191311	6162.24	P	6081.06	P	Celegans _00552	F56H9.2 /// WBGene00010174	F56H9.2	Cel.20626	179730	---	0016021 // integral to membrane // inferred from electronic annotation	---
172272_x_at	hypothetical protein /// status:Predicted	-0.244709	23.1359	A	19.5264	A	Celegans _00553	F26F2.2 /// WBGene00009167	F26F2.2	Cel.26598	184983	---	---	---
172273_x_at	status:Partially_confirmed /// hypothetical protein	-0.890773	46.6099	A	25.1379	A	Celegans _00554	WBGene00014042 /// ZK666.2	ZK666.2	Cel.13770	191380	---	---	---
172274_x_at	hypothetical protein /// status:Predicted	-0.0539771	8.39271	A	8.08451	A	Celegans _00555	F26F2.5 /// WBGene00009170	F26F2.5	Cel.26599	184986	---	---	---
172275_x_at	DNaJ domain (prokaryotic heat shock protein) /// locus:dnj-25	-0.27376	340.502	P	281.65	P	Celegans _00556	dnj-25 /// WBGene00001043	W07A8.3	Cel.19473	180356	0002119 // nematode larval development // inferred from mutant phenotype /// 0006898 // receptor-mediated endocytosis // inferred from mutant phenotype /// 0018996 // molting cycle, collagen and cuticulin-based cuticle // inferred from mutant phenotype /// 0040007 // growth // inferred from mutant phenotype /// 0040010 // positive regulation of growth rate // inferred from mutant phenotype	---	0031072 // heat shock protein binding // inferred from electronic annotation
172276_x_at	---	-0.40196	159.088	P	120.403	P	Celegans _00557	---	T16A9.1	---	---	---	---	---
172277_x_at	status:Partially_confirmed /// hypothetical protein	0.910326	19.9297	A	37.4573	A	Celegans _00558	WBGene00012852 /// Y44A6D.1	Y44A6D.1	Cel.23906	189899	---	---	---
172278_x_at	status:Confirmed /// hypothetical protein	0.619346	2.19908	A	3.37818	A	Celegans _00559	WBGene00012924 /// Y47D3A.5	Y47D3A.5	Cel.24352	176547	---	0016021 // integral to membrane // inferred from electronic annotation	---
172279_x_at	status:Predicted /// hypothetical protein	2.87954	2.29484	A	16.888	A	Celegans _00560	WBGene00013102 /// Y51H4A.6	Y51H4A.6	Cel.28257	190147	---	---	---
172280_x_at	status:Predicted /// hypothetical protein	-0.185642	1662.13	P	1461.44	P	Celegans _00561	WBGene00012489 /// Y19D2B.1	Y19D2B.1	Cel.23885	189479	0000003 // reproduction // inferred from mutant phenotype /// 0002009 // morphogenesis of an epithelium // inferred from mutant phenotype /// 0002119 // nematode larval development // inferred from mutant phenotype /// 0007017 // microtubule-based process // inferred from electronic annotation /// 0007018 // microtubule-based movement // inferred from electronic annotation /// 0009792 // embryoni…	0005874 // microtubule // inferred from electronic annotation /// 0043234 // protein complex // inferred from electronic annotation	0000166 // nucleotide binding // inferred from electronic annotation /// 0003924 // GTPase activity // inferred from electronic annotation /// 0005198 // structural molecule activity // inferred from electronic annotation /// 0005525 // GTP binding // inferred from electronic annotation
172281_at	hypothetical protein /// status:Confirmed	1.73167	1.0496	A	3.48585	A	Celegans _00562	F31A9.2 /// WBGene00017941	F31A9.2	---	185138	0009792 // embryonic development ending in birth or egg hatching // inferred from mutant phenotype	---	---
172282_x_at	hypothetical protein	2.38037	7.94953	A	41.3909	A	Celegans _00563	T05H4.10	T05H4.8	Cel.2459	179023	---	---	---
172283_x_at	hypothetical protein /// status:Partially_confirmed	2.74632	2.69683	A	18.0958	A	Celegans _00564	R04E5.7 /// WBGene00019870	R04E5.7	Cel.36528	181126	---	---	---
172284_x_at	Fungus-Induced Protein /// locus:fip-2	-0.0843128	764.737	P	721.326	P	Celegans _00565	fip-2 /// WBGene00020862	T27E4.4	Cel.2105	179283	---	---	---
172285_x_at	hypothetical protein /// status:Predicted	0.645101	73.6648	A	115.201	A	Celegans _00566	W02B3.6 /// WBGene00020926	W02B3.6	---	175224	---	0016021 // integral to membrane // inferred from electronic annotation	---
172286_x_at	hypothetical protein /// status:Partially_confirmed	-4.0059	100.923	A	6.28191	A	Celegans _00567	W09C3.8 /// WBGene00021115	W09C3.8	Cel.28986	189312	---	---	---
172287_x_at	hypothetical protein /// status:Confirmed	0.0178487	95.72	P	96.9116	P	Celegans _00568	H04D03.1 /// WBGene00010362	H04D03.1	---	176463	---	0016021 // integral to membrane // inferred from electronic annotation	---
172288_x_at	hypothetical protein /// status:Confirmed	-2.3252	25.565	A	5.10143	A	Celegans _00569	B0379.7 /// WBGene00007159	B0379.7A	Cel.21765	172871	---	0016021 // integral to membrane // inferred from electronic annotation	---
172289_x_at	hypothetical protein /// status:Partially_confirmed	0.163974	30.7709	A	34.4748	A	Celegans _00570	W03D8.3 /// WBGene00020986	W03D8.3	Cel.16618	171848	---	0016021 // integral to membrane // inferred from electronic annotation	---
172290_x_at	hypothetical protein /// status:Partially_confirmed	-1.00775	10.527	A	5.23531	A	Celegans _00571	C53B7.6 /// WBGene00016895	C53B7.6	Cel.21675	183745	---	---	---
172291_x_at	status:Predicted /// status:Partially_confirmed /// status:Partially_confirmed /// hypothetical protein	-0.476152	8.67676	A	6.23765	A	Celegans _00572	WBGene00009866 /// WBGene00012969 /// WBGene00022016 /// Y48A6B.8	Y48A6B.8	Cel.1594	186014 /// 190012 /// 190444	---	---	---
172292_x_at	hypothetical protein /// status:Confirmed	-0.244793	118.814	A	100.272	A	Celegans _00573	D2092.8 /// WBGene00017068	D2092.8	Cel.19012	172380	---	---	---
172293_x_at	status:Partially_confirmed /// status:Predicted /// hypothetical protein /// hypothetical protein	0.0422937	37.6693	P	38.79	M	Celegans _00574	WBGene00012503 /// WBGene00045234 /// Y26D4A.17 /// Y26D4A.5	Y26D4A.5	Cel.16517	189546 /// 6418608	---	0016021 // integral to membrane // inferred from electronic annotation	---
172294_x_at	status:Predicted /// hypothetical protein	-0.660702	174.23	P	110.212	P	Celegans _00575	WBGene00021187 /// Y9D1A.2	Y9D1A.2	Cel.32875	189425	---	---	---
172295_at	---	0.764438	1.4399	A	2.44598	A	Celegans _00576	---	W07G9.1	---	---	---	---	---
172296_x_at	NADH Ubiquinone Oxidoreductase /// locus:nuo-1	3.48048	4.32853	A	48.3137	A	Celegans _00577	nuo-1 /// WBGene00003831	C09H10.4	Cel.15907	174696	0000003 // reproduction // inferred from mutant phenotype /// 0002119 // nematode larval development // inferred from mutant phenotype /// 0006120 // mitochondrial electron transport, NADH to ubiquinone // inferred from mutant phenotype /// 0008340 // determination of adult lifespan // inferred from mutant phenotype /// 0008406 // gonad development // inferred from mutant phenotype /// 0009792 //…	---	0008137 // NADH dehydrogenase (ubiquinone) activity // inferred from electronic annotation /// 0010181 // FMN binding // inferred from electronic annotation /// 0016651 // oxidoreductase activity, acting on NADH or NADPH // inferred from electronic annotation /// 0051287 // NAD or NADH binding // inferred from electronic annotation /// 0051539 // 4 iron, 4 sulfur cluster binding // inferred from …
172297_x_at	hypothetical protein /// status:Confirmed	-0.412141	73.1543	P	54.976	M	Celegans _00578	T23F11.2 /// WBGene00011954	T23F11.2	Cel.23352	175611	---	---	---
172298_x_at	hypothetical protein	0.167347	561.361	P	630.403	P	Celegans _00579	F49E2.5	F49E2.5E	Cel.17100	181175	0002119 // nematode larval development // inferred from mutant phenotype	---	---
172299_x_at	hypothetical protein /// status:Partially_confirmed	0.247329	376.897	P	447.38	P	Celegans _00580	H11L12.1 /// WBGene00019189	F20B4.5	Cel.20832	186723	---	---	---
172300_x_at	hypothetical protein /// status:Predicted	0.521833	8.56803	A	12.3018	A	Celegans _00581	F39B3.3 /// WBGene00018192	F39B3.3	---	185490	0006278 // RNA-dependent DNA replication // inferred from electronic annotation /// 0006508 // proteolysis // inferred from electronic annotation /// 0015074 // DNA integration // inferred from electronic annotation	---	0003676 // nucleic acid binding // inferred from electronic annotation /// 0003677 // DNA binding // inferred from electronic annotation /// 0003723 // RNA binding // inferred from electronic annotation /// 0003964 // RNA-directed DNA polymerase activity // inferred from electronic annotation /// 0004190 // aspartic-type endopeptidase activity // inferred from electronic annotation /// 0008270 //…
172301_at	hypothetical protein /// status:Predicted	2.94628	3.00557	A	23.1657	A	Celegans _00582	W01H2.2 /// WBGene00020922	W01H2.2	Cel.29395	189094	---	---	---
172302_x_at	hypothetical protein /// status:Partially_confirmed	-0.253213	24.4056	A	20.477	A	Celegans _00583	F07E5.4 /// WBGene00017209	F07E5.4	Cel.26315	184142	---	---	---
172303_x_at	hypothetical protein /// status:Confirmed	0.0953848	1334.46	P	1425.67	P	Celegans _00584	W05H9.3 /// WBGene00021050	W05H9.3	Cel.18309	189229	---	---	---
172304_x_at	hypothetical protein /// status:Confirmed	0.915643	6.11357	A	11.5327	A	Celegans _00585	C32E8.4 /// WBGene00016322	C32E8.4	---	171947	---	---	---
172305_x_at	status:Confirmed /// hypothetical protein	-0.656359	1379.54	P	875.284	P	Celegans _00586	WBGene00012739 /// Y40B1B.7	Y40B1B.7	Cel.16476	173211	0000003 // reproduction // inferred from mutant phenotype /// 0009792 // embryonic development ending in birth or egg hatching // inferred from mutant phenotype /// 0040010 // positive regulation of growth rate // inferred from mutant phenotype	---	---
172306_x_at	DNA polymerase /// hypothetical protein	1.26341	10.3118	A	24.7548	A	Celegans _00587	WBGene00012506 /// Y26D4A.9	Y26D4A.9	Cel.28068	189549	0006260 // DNA replication // inferred from electronic annotation	---	0000166 // nucleotide binding // inferred from electronic annotation /// 0003677 // DNA binding // inferred from electronic annotation /// 0003887 // DNA-directed DNA polymerase activity // inferred from electronic annotation /// 0004867 // serine-type endopeptidase inhibitor activity // inferred from electronic annotation /// 0008408 // 3'-5' exonuclease activity // inferred from electronic anno…
172307_x_at	---	1.67531	10.5145	A	33.5821	A	Celegans _00588	---	F20B4.7	---	---	---	---	---
172308_x_at	---	1.07926	3.58754	A	7.58029	A	Celegans _00589	---	F53C3.9	---	---	---	---	---
172309_x_at	hypothetical protein /// status:Predicted /// status:Confirmed	2.04954	3.96196	A	16.4014	A	Celegans _00590	C08E3.1 /// WBGene00015593 /// WBGene00015605	C08E3.1	Cel.30625	182395 /// 182405	---	---	---
172310_x_at	status:Partially_confirmed /// hypothetical protein	0.60254	56.0292	A	85.0741	P	Celegans _00591	WBGene00021186 /// Y9D1A.1	Y9D1A.1	Cel.24213	174214	---	---	---
172311_x_at	hypothetical protein /// status:Predicted	-2.95251	6.16434	A	0.796327	A	Celegans _00592	F39E9.6 /// WBGene00018198	F39E9.6	Cel.25529	173677	0006508 // proteolysis // inferred from electronic annotation	---	0004222 // metalloendopeptidase activity // inferred from electronic annotation
172312_x_at	hypothetical protein /// status:Confirmed /// status:Partially_confirmed	-1.3891	41.4239	A	15.8158	A	Celegans _00593	K09C6.7 /// WBGene00019561 /// WBGene00019562	K09C6.7	Cel.3052	178589 /// 178590	---	---	---
172313_x_at	hypothetical protein /// status:Partially_confirmed	0.537087	21.021	A	30.5024	A	Celegans _00594	B0546.5 /// WBGene00015252	B0546.5	Cel.23573	182031	---	0016021 // integral to membrane // inferred from electronic annotation	---
172314_x_at	---	0.179997	1.13372	A	1.28437	A	Celegans _00595	---	F54D8.5	---	---	---	---	---
172315_x_at	hypothetical protein /// status:Confirmed	1.54299	6.48476	A	18.8965	A	Celegans _00596	E02H9.4 /// WBGene00017102	E02H9.4	Cel.25537	175365	---	---	---
172316_x_at	hypothetical protein /// status:Predicted	0.150655	8.06028	A	8.9475	A	Celegans _00597	W02D7.9 /// WBGene00020944	W02D7.9	Cel.27915	189119	---	---	---
172317_x_at	status:Confirmed /// hypothetical protein	0.526527	14.7782	A	21.2874	A	Celegans _00598	WBGene00013449 /// Y67A6A.1	Y67A6A.1	Cel.25521	172835	---	---	---
172318_x_at	SCRaMblase (phospholipid scramblase)	0.223695	128.245	P	149.754	P	Celegans _00599	scrm-1	T22H2.5B	Cel.6961	173053	---	---	0005515 // protein binding // inferred from physical interaction
172319_x_at	hypothetical protein /// status:Confirmed	-1.23519	5.89202	A	2.50285	A	Celegans _00600	F02C12.3 /// WBGene00008517	F02C12.3	Cel.20661	181460	---	---	---
172320_x_at	---	1.8085	10.4566	A	36.6272	A	Celegans _00601	---	C05E4.8	---	---	---	---	---
172321_x_at	Activated in Blocked Unfolded protein response /// locus:abu-7 /// locus:abu-8	-0.797892	109.085	P	62.7443	A	Celegans _00602	abu-7 /// WBGene00000030 /// WBGene00000031	C03A7.8	Cel.9369	178904 /// 182139	---	---	0005515 // protein binding // inferred from physical interaction
172322_x_at	status:Predicted /// hypothetical protein	0.0622024	22.4098	A	23.3971	A	Celegans _00603	WBGene00012817 /// Y43F8B.6	Y43F8B.6	Cel.28173	189871	---	---	---
172323_x_at	Activated in Blocked Unfolded protein response /// locus:abu-6	-0.342296	87.3087	P	68.8678	P	Celegans _00604	abu-6 /// WBGene00000029	C03A7.7	Cel.21427	178903	---	---	---
172324_x_at	Nematode Specific Peptide family, group C /// Nematode Specific Peptide family, group C /// Nematode Specific Peptide family, group C /// Nematode Specific Peptide family, group C /// Nematode Specific Peptide family, group C /// Nematode Specific Peptide family, group C /// Nematode Specific Peptide family, group C /// Nematode Specific Peptide family, group C /// Nematode Specific Peptide famil…	0.0421806	13194.6	P	13586	P	Celegans _00605	nspc-1 /// nspc-10 /// nspc-12 /// nspc-13 /// nspc-14 /// nspc-15 /// nspc-2 /// nspc-3 /// nspc-4 /// nspc-5 /// nspc-6 /// nspc-9 /// WBGene00009634 /// WBGene00009637 /// WBGene00009638 /// WBGene00009639 /// WBGene00009640 /// WBGene00023477 /// WBGene00023493 /// WBGene00044337 /// WBGene00044338 /// WBGene00044339 /// WBGene00044340 /// WBGene00044357	F42F12.7	Cel.21454	181391 /// 181392 /// 181394 /// 181395 /// 181396 /// 185671 /// 259717 /// 3564795 /// 3564889 /// 3565092 /// 3565449 /// 3566000	---	---	---
172325_x_at	hypothetical protein /// status:Confirmed	0.88353	100.814	A	185.991	A	Celegans _00606	C02E7.7 /// WBGene00015340	C02E7.7	Cel.22646	178884	---	---	---
172326_x_at	hypothetical protein /// status:Partially_confirmed	-0.472323	18.9859	A	13.6851	A	Celegans _00607	T20D4.9 /// WBGene00020615	T20D4.9	Cel.34444	188645	0006508 // proteolysis // inferred from electronic annotation	---	0004222 // metalloendopeptidase activity // inferred from electronic annotation /// 0008237 // metallopeptidase activity // inferred from electronic annotation /// 0008270 // zinc ion binding // inferred from electronic annotation
172327_x_at	hypothetical protein /// hypothetical protein /// status:Confirmed /// status:Predicted	0.194725	560.183	P	641.132	P	Celegans _00608	F44D12.3 /// F44D12.7 /// WBGene00009680 /// WBGene00009684	F44D12.7	Cel.23426	177863 /// 177866	---	---	0005198 // structural molecule activity // inferred from electronic annotation
172328_x_at	hypothetical protein /// status:Predicted	0.366582	23.425	A	30.2017	A	Celegans _00609	T11F9.14 /// WBGene00011715	T11F9.14	Cel.34451	188429	---	---	---
172329_x_at	---	-0.767905	5.86393	A	3.44371	A	Celegans _00610	---	F31A9.6	---	---	---	---	---
172330_x_at	---	-1.09298	5.76718	A	2.70361	A	Celegans _00611	---	C17B7.6	---	---	---	---	---
172331_x_at	hypothetical protein /// status:Partially_confirmed	0.243467	23.7659	M	28.1349	A	Celegans _00612	F55C9.11 /// WBGene00010107	F55C9.11	Cel.3384	186299	---	---	0005515 // protein binding // inferred from physical interaction
172332_at	hypothetical protein /// status:Partially_confirmed	-1.19159	11.9173	A	5.21766	A	Celegans _00613	T24D8.6 /// WBGene00020769	T24D8.6	Cel.282	188858	---	---	---
172333_x_at	hypothetical protein /// status:Confirmed	-0.0020203	718.028	P	717.023	P	Celegans _00614	F44D12.5 /// WBGene00009682	F44D12.5	Cel.21827	260109	---	---	0005198 // structural molecule activity // inferred from electronic annotation
172334_x_at	Nematode Specific Peptide family, group C /// Nematode Specific Peptide family, group C /// Nematode Specific Peptide family, group C /// Nematode Specific Peptide family, group C /// Nematode Specific Peptide family, group C /// Nematode Specific Peptide family, group C /// Nematode Specific Peptide family, group C /// Nematode Specific Peptide family, group C /// Nematode Specific Peptide famil…	0.170698	11687.8	P	13155.8	P	Celegans _00615	nspc-1 /// nspc-10 /// nspc-12 /// nspc-13 /// nspc-14 /// nspc-15 /// nspc-2 /// nspc-3 /// nspc-4 /// nspc-5 /// nspc-6 /// nspc-9 /// WBGene00009634 /// WBGene00009637 /// WBGene00009638 /// WBGene00009639 /// WBGene00009640 /// WBGene00023477 /// WBGene00023493 /// WBGene00044337 /// WBGene00044338 /// WBGene00044339 /// WBGene00044340 /// WBGene00044357	F42F12.6	Cel.21454	181391 /// 181392 /// 181394 /// 181395 /// 181396 /// 185671 /// 259717 /// 3564795 /// 3564889 /// 3565092 /// 3565449 /// 3566000	---	---	---
172335_x_at	---	0.197178	229.025	P	262.566	P	Celegans _00616	---	F56A4.8	---	---	---	---	---
172336_x_at	---	-0.261068	142.51	A	118.92	A	Celegans _00617	---	C34D4.5	---	---	---	---	---
172337_x_at	hypothetical protein /// status:Predicted	-3.51606	11.0359	A	0.964643	A	Celegans _00618	C18B12.1 /// WBGene00007663	C18B12.1	Cel.25875	182774	---	0016021 // integral to membrane // inferred from electronic annotation	---
172338_x_at	hypothetical protein /// status:Partially_confirmed	-0.138754	13.7087	A	12.4517	A	Celegans _00619	C34D4.1 /// WBGene00016397	C34D4.1	Cel.13388	177490	---	---	---
172339_s_at	STIP (Septin and Tuftelin Interacting Protein) homolog	-0.415821	69.8478	P	52.3574	P	Celegans _00620	stip-1	C07E3.1B	Cel.15961	174600	0002119 // nematode larval development // inferred from mutant phenotype /// 0006397 // mRNA processing // inferred from electronic annotation /// 0008380 // RNA splicing // inferred from electronic annotation /// 0009790 // embryonic development // inferred from mutant phenotype /// 0009792 // embryonic development ending in birth or egg hatching // inferred from mutant phenotype /// 0040007 // …	0005622 // intracellular // inferred from electronic annotation /// 0005634 // nucleus // inferred from electronic annotation /// 0005681 // spliceosomal complex // inferred from sequence or structural similarity /// 0005681 // spliceosomal complex // inferred from electronic annotation	0003676 // nucleic acid binding // inferred from electronic annotation /// 0005515 // protein binding // inferred from physical interaction
172340_x_at	hypothetical protein /// status:Confirmed	-1.05496	3.1407	A	1.51165	A	Celegans _00621	C35B1.3 /// WBGene00016433	C35B1.3	---	177167	---	0016021 // integral to membrane // inferred from electronic annotation	---
172341_x_at	---	-1.36694	14.8282	A	5.74907	A	Celegans _00622	---	F49F1.4	---	---	---	---	---
172342_x_at	hypothetical protein	-3.21593	26.7137	A	2.87503	A	Celegans _00623	C07D8.3	C07D8.3	Cel.25735	182364	---	---	---
172343_x_at	Neuropeptide-Like Protein /// locus:nlp-31	1.22766	841.037	P	1969.59	P	Celegans _00624	nlp-31 /// WBGene00003769	B0213.6	Cel.6700	178804	0007218 // neuropeptide signaling pathway // inferred from electronic annotation /// 0031640 // killing of cells of another organism // inferred from electronic annotation /// 0042742 // defense response to bacterium // inferred from electronic annotation /// 0050832 // defense response to fungus // inferred from electronic annotation	0005576 // extracellular region // inferred from electronic annotation /// 0016021 // integral to membrane // inferred from electronic annotation	---
172344_x_at	Nematode Specific Peptide family, group B /// locus:nspb-12	1.35928	6.85013	A	17.5745	A	Celegans _00625	nspb-12 /// WBGene00017305	F09F7.8	Cel.34530	184261	---	---	0005515 // protein binding // inferred from physical interaction
172345_x_at	hypothetical protein /// status:Predicted	0.936605	16.5876	A	31.749	A	Celegans _00626	B0034.2 /// WBGene00015003	B0034.2	Cel.25581	181818	---	---	---
172346_x_at	hypothetical protein /// status:Confirmed	-1.17371	50.0989	P	22.2078	A	Celegans _00627	R12E2.7 /// WBGene00020033	R12E2.7	Cel.6295	172002	---	---	---
172347_at	hypothetical protein /// status:Partially_confirmed	-0.88725	1.32175	A	0.714597	A	Celegans _00628	C36A4.10 /// WBGene00007970	C36A4.10	---	175494	---	0016021 // integral to membrane // inferred from electronic annotation	---
172348_x_at	hypothetical protein /// status:Predicted	-0.147455	28.2398	A	25.4961	A	Celegans _00629	F40G12.7 /// WBGene00009602	F40G12.7	Cel.32908	185567	---	---	---
172349_x_at	C-type LECtin /// locus:clec-118	0.698195	8.44881	A	13.708	A	Celegans _00630	clec-118 /// WBGene00021032	T04B8.4	Cel.34562	189207	---	---	0005488 // binding // inferred from electronic annotation
172350_x_at	hypothetical protein /// status:Predicted	1.05626	7.03902	A	14.6378	A	Celegans _00631	T22D1.2 /// WBGene00020681	T22D1.2	Cel.27777	188739	---	---	---
172351_x_at	---	-0.334896	136.037	M	107.856	A	Celegans _00632	---	T02H6.3	---	---	---	---	---
172352_at	hypothetical protein /// status:Confirmed	-0.256981	118.022	P	98.7648	P	Celegans _00633	C33A12.4 /// WBGene00007883	C33A12.4	Cel.20600	177784	---	---	---
172353_x_at	hypothetical protein /// status:Confirmed	0.756192	227.91	P	384.946	P	Celegans _00634	C02E7.6 /// WBGene00015339	C02E7.6	Cel.22830	178885	---	---	---
172354_x_at	Temporarily Assigned Gene name	0.986088	2.19026	A	4.33849	A	Celegans _00635	tag-76	ZK757.3C	Cel.18047	176400	---	---	0003676 // nucleic acid binding // inferred from electronic annotation
172355_x_at	hypothetical protein /// status:Partially_confirmed	-0.0125645	65.1974	A	64.6321	A	Celegans _00636	T20D4.8 /// WBGene00020614	T20D4.8	Cel.34445	188644	0006508 // proteolysis // inferred from electronic annotation	---	0004222 // metalloendopeptidase activity // inferred from electronic annotation /// 0008237 // metallopeptidase activity // inferred from electronic annotation /// 0008270 // zinc ion binding // inferred from electronic annotation
172356_at	hypothetical protein /// status:Confirmed	-0.51274	27.4976	A	19.2728	A	Celegans _00637	K02E11.7 /// WBGene00010516	K02E11.7	Cel.25009	186898	0008152 // metabolic process // inferred from electronic annotation	---	0016758 // transferase activity, transferring hexosyl groups // inferred from electronic annotation
172357_x_at	Nematode Specific Peptide family, group C /// Nematode Specific Peptide family, group C /// Nematode Specific Peptide family, group C /// Nematode Specific Peptide family, group C /// Nematode Specific Peptide family, group C /// Nematode Specific Peptide family, group C /// Nematode Specific Peptide family, group C /// Nematode Specific Peptide family, group C /// Nematode Specific Peptide famil…	0.0743871	11505	P	12113.8	P	Celegans _00638	nspc-10 /// nspc-12 /// nspc-13 /// nspc-14 /// nspc-15 /// nspc-2 /// nspc-3 /// nspc-6 /// nspc-9 /// WBGene00009634 /// WBGene00009637 /// WBGene00009638 /// WBGene00009639 /// WBGene00009640 /// WBGene00023493 /// WBGene00044337 /// WBGene00044338 /// WBGene00044357	F42F12.1	Cel.21454	181391 /// 181392 /// 181394 /// 181395 /// 181396 /// 185671 /// 3564889 /// 3565449 /// 3566000	---	---	---
172358_x_at	status:Partially_confirmed /// hypothetical protein	0.513506	4.42293	A	6.31381	A	Celegans _00639	WBGene00012799 /// Y43F4A.4	Y43F4A.4	Cel.28170	189861	---	---	---
172359_x_at	---	-3.54014	12.581	A	1.0815	A	Celegans _00640	---	ZK993.3	---	---	---	---	---
172360_x_at	Prion-like-(Q/N-rich)-domain-bearing protein /// locus:pqn-5	0.272649	102.96	P	124.379	P	Celegans _00641	pqn-5 /// WBGene00004099	C03A7.4	Cel.30621	182136	---	---	0005515 // protein binding // inferred from physical interaction /// 0042802 // identical protein binding // inferred from physical interaction
172361_at	hypothetical protein /// status:Predicted	-0.40703	26.3312	A	19.8583	A	Celegans _00642	B0547.2 /// WBGene00015253	B0547.2	Cel.25637	182032	---	---	---
172362_x_at	hypothetical protein /// status:Predicted	-1.7552	2.4813	A	0.735044	A	Celegans _00643	B0350.3 /// WBGene00015154	B0350.3	Cel.25613	181938	---	---	---
172363_x_at	hypothetical protein /// status:Confirmed	0.399779	992.541	P	1309.46	P	Celegans _00644	F53A9.6 /// WBGene00018729	F53A9.6	Cel.913	186145	---	---	---
172364_x_at	hypothetical protein /// status:Confirmed	0.7383	30.6459	A	51.1237	A	Celegans _00645	R08C7.1 /// WBGene00019945	R08C7.1	Cel.34545	187695	---	0016021 // integral to membrane // inferred from electronic annotation	---
172365_x_at	---	0.40869	1.45842	A	1.93602	A	Celegans _00646	---	T03F1.4	---	---	---	---	---
172366_x_at	hypothetical protein /// status:Predicted	-0.232248	2.52648	A	2.15081	A	Celegans _00647	C17B7.9 /// WBGene00015883	C17B7.9	Cel.34506	182709	---	---	---
172367_x_at	MATH (meprin-associated Traf homology) domain containing /// locus:math-26	0.312869	39.0521	A	48.5096	A	Celegans _00648	math-26 /// WBGene00018100	F36H5.1	Cel.34250	173546	---	---	---
172368_x_at	hypothetical protein /// status:Predicted	-0.881208	4.64756	A	2.52322	A	Celegans _00649	R09D1.14 /// WBGene00011170	R09D1.14	Cel.27445	187741	0005975 // carbohydrate metabolic process // inferred from electronic annotation	---	0003824 // catalytic activity // inferred from electronic annotation /// 0004553 // hydrolase activity, hydrolyzing O-glycosyl compounds // inferred from electronic annotation /// 0043169 // cation binding // inferred from electronic annotation
172369_x_at	status:Partially_confirmed /// hypothetical protein	-0.103081	57.1394	P	53.1992	P	Celegans _00650	WBGene00013085 /// Y51B9A.3	Y51B9A.3	Cel.13994	174490	---	---	0005515 // protein binding // inferred from electronic annotation
172370_x_at	---	-4.10928	6.60741	A	0.382837	A	Celegans _00651	---	K07H8.4	---	---	---	---	---
172371_x_at	hypothetical protein /// status:Partially_confirmed	-0.885325	17.6885	A	9.57594	A	Celegans _00652	F44E7.3 /// WBGene00018425	F44E7.3	Cel.26822	185737	---	---	---
172372_at	hypothetical protein /// status:Confirmed	-3.15288	23.4143	A	2.6325	A	Celegans _00653	F15A8.1 /// WBGene00017476	F15A8.1	Cel.26426	184517	---	---	---
172373_x_at	hypothetical protein /// status:Partially_confirmed	-1.23864	20.9241	A	8.86706	A	Celegans _00654	T24A6.2 /// WBGene00020745	T24A6.2	Cel.27801	188822	---	---	---
172374_x_at	---	-0.501555	2.24089	A	1.58284	A	Celegans _00655	---	W03D2.8	---	---	---	---	---
172375_x_at	Neuropeptide-Like Protein /// locus:nlp-29	1.90835	520.122	P	1952.43	P	Celegans _00656	nlp-29 /// WBGene00003767	B0213.4	Cel.9467	178805	0007218 // neuropeptide signaling pathway // inferred from electronic annotation /// 0031640 // killing of cells of another organism // inferred from electronic annotation /// 0042742 // defense response to bacterium // inferred from electronic annotation /// 0050832 // defense response to fungus // inferred from electronic annotation	0005576 // extracellular region // inferred from electronic annotation /// 0016021 // integral to membrane // inferred from electronic annotation	---
172376_x_at	status:Confirmed /// hypothetical protein	2.6901	5.49092	A	35.4361	A	Celegans _00657	WBGene00012831 /// Y43F8C.9	Y43F8C.9	Cel.1764	180288	---	---	---
172377_x_at	hypothetical protein /// status:Confirmed	0.794527	34.5074	A	59.8533	A	Celegans _00658	D2062.6 /// WBGene00017058	D2062.6	Cel.15579	173607	---	0016021 // integral to membrane // inferred from electronic annotation	---
172378_x_at	hypothetical protein	0.169243	84.0837	P	94.5495	P	Celegans _00659	C32H11.7	C32H11.7	Cel.13422	183131	---	---	---
172379_at	hypothetical protein /// status:Partially_confirmed	1.05015	7.18217	A	14.8724	A	Celegans _00660	F10C1.1 /// WBGene00017324	F10C1.1	Cel.15468	184286	---	---	---
172380_x_at	hypothetical protein /// hypothetical protein /// status:Partially_confirmed /// status:Partially_confirmed	0.759278	4.44056	A	7.51629	A	Celegans _00661	F47B3.2 /// F47B3.7 /// WBGene00018526 /// WBGene00018531	F47B3.2	Cel.21331	171983 /// 185885	0006470 // protein amino acid dephosphorylation // inferred from electronic annotation /// 0016311 // dephosphorylation // inferred from electronic annotation	---	0004725 // protein tyrosine phosphatase activity // inferred from electronic annotation /// 0016787 // hydrolase activity // inferred from electronic annotation /// 0016791 // phosphatase activity // inferred from electronic annotation
172381_x_at	Nematode Specific Peptide family, group D /// locus:nspd-1	0.150879	151.944	P	168.695	P	Celegans _00662	nspd-1 /// WBGene00022754	ZK484.8	Cel.20530	172292	---	---	---
172382_x_at	hypothetical protein /// status:Predicted	0.108621	0.996961	A	1.07492	A	Celegans _00663	F07G6.5 /// WBGene00017224	F07G6.5	Cel.26321	184152	---	---	---
172383_x_at	hypothetical protein /// status:Predicted	0.67698	27.2018	A	43.4899	A	Celegans _00664	F07G6.3 /// WBGene00017223	F07G6.3	Cel.26320	184151	---	---	---
172384_x_at	---	1.41142	5.85347	A	15.5702	A	Celegans _00665	---	R05G6.3	---	---	---	---	---
172385_x_at	hypothetical protein /// status:Confirmed	-0.126868	229.359	P	210.051	P	Celegans _00666	F41G3.1 /// WBGene00018298	F41G3.1	Cel.8809	174115	---	0016021 // integral to membrane // inferred from electronic annotation	---
172386_x_at	Neuropeptide-Like Protein /// locus:nlp-30	2.29132	205.941	P	1008.09	P	Celegans _00667	nlp-30 /// WBGene00003768	B0213.5	Cel.30961	3565444	0007218 // neuropeptide signaling pathway // inferred from electronic annotation	0005576 // extracellular region // inferred from electronic annotation /// 0016021 // integral to membrane // inferred from electronic annotation	---
172387_x_at	---	0.44261	164.269	P	223.252	P	Celegans _00668	---	M01D1.5	---	---	---	---	---
172388_x_at	Neuropeptide-Like Protein /// locus:nlp-27	-0.17334	1232.47	P	1092.94	P	Celegans _00669	nlp-27 /// WBGene00003765	B0213.2	Cel.18041	178806	0007218 // neuropeptide signaling pathway // inferred from electronic annotation	0016021 // integral to membrane // inferred from electronic annotation	---
172389_x_at	hypothetical protein /// hypothetical protein	-0.317	444.484	P	356.804	P	Celegans _00670	Y43D4A.3 /// Y43D4A.4	Y43D4A.3	Cel.35690	189852 /// 189853	---	0016021 // integral to membrane // inferred from electronic annotation	---
172390_x_at	SKN-1 Dependent Zygotic transcript /// locus:sdz-37	0.433032	109.243	P	147.485	P	Celegans _00671	sdz-37 /// WBGene00014064	ZK673.10	Cel.13754	191391	---	---	---
172391_x_at	Prion-like-(Q/N-rich)-domain-bearing protein	-0.410599	110.665	P	83.2549	M	Celegans _00672	pqn-36	F39D8.1A	Cel.5132	181630	---	---	---
172392_x_at	neuRonal IGCAM	0.106933	102.156	P	110.015	P	Celegans _00673	rig-5	C36F7.4B	Cel.19140	172791	---	---	---
172393_x_at	hypothetical protein /// status:Predicted	-0.95695	32.0949	A	16.5335	A	Celegans _00674	K02F6.1 /// WBGene00019335	K02F6.1	Cel.27168	186906	0006508 // proteolysis // inferred from electronic annotation	---	0003676 // nucleic acid binding // inferred from electronic annotation /// 0004190 // aspartic-type endopeptidase activity // inferred from electronic annotation /// 0008270 // zinc ion binding // inferred from electronic annotation
172394_x_at	status:Predicted /// hypothetical protein	0.554685	2.76381	A	4.05962	A	Celegans _00675	WBGene00013420 /// Y65A5A.3	Y65A5A.3	Cel.28361	190479	---	---	---
172395_at	hypothetical protein /// status:Confirmed	0.0435677	76.3817	P	78.7235	P	Celegans _00676	F22F4.4 /// WBGene00017717	F22F4.4	Cel.23538	180867	---	---	---
172396_at	hypothetical protein /// status:Partially_confirmed	2.52209	1.0844	A	6.22894	A	Celegans _00677	F27C1.10 /// WBGene00017857	F27C1.9	Cel.32758	185008	---	---	---
172397_x_at	hypothetical protein /// status:Confirmed	0.926008	1.35173	A	2.56829	A	Celegans _00678	K09E3.4 /// WBGene00019575	K09E3.4	---	181751	---	---	---
172398_x_at	hypothetical protein /// Enhancer of Ksr-1 Lethality /// hypothetical protein /// hypothetical protein /// status:Predicted /// locus:ekl-1 /// status:Predicted /// status:Partially_confirmed	-0.0599956	166.757	A	159.964	A	Celegans _00679	B0393.8 /// ekl-1 /// F31E3.6 /// VB0393L.2 /// WBGene00007173 /// WBGene00009052 /// WBGene00012146 /// WBGene00017952	F31E3.6	Cel.27898	172444 /// 181959 /// 185154 /// 189064	0000003 // reproduction // inferred from mutant phenotype /// 0009792 // embryonic development ending in birth or egg hatching // inferred from mutant phenotype	0016021 // integral to membrane // inferred from electronic annotation	0003676 // nucleic acid binding // inferred from electronic annotation
172399_x_at	hypothetical protein /// status:Confirmed	2.03347	18.6603	A	76.3929	A	Celegans _00680	T23B3.5 /// WBGene00020713	T23B3.5	Cel.23235	172387	---	---	---
172400_x_at	Invertebrate LYSozyme	0.121139	19649.1	P	21370.2	P	Celegans _00681	ilys-5	F22A3.6	Cel.1146	180928	0009792 // embryonic development ending in birth or egg hatching // inferred from mutant phenotype	---	0003796 // lysozyme activity // inferred from electronic annotation
172401_x_at	hypothetical protein /// status:Partially_confirmed	-0.953371	150.521	P	77.7329	P	Celegans _00682	F08B4.3 /// WBGene00017235	F08B4.3	Cel.13169	184171	---	---	---
172402_at	hypothetical protein /// status:Predicted	0.95859	7.24109	A	14.0724	A	Celegans _00683	R13A1.1 /// WBGene00020041	R13A1.1	Cel.27482	187849	---	---	---
172403_x_at	MATH (meprin-associated Traf homology) domain containing	-0.105349	97.3209	P	90.4676	P	Celegans _00684	math-27	F36H5.2	Cel.7752	173545	---	---	---
172404_x_at	hypothetical protein /// status:Partially_confirmed	0.0416403	190.196	P	195.766	P	Celegans _00685	T07F10.5 /// WBGene00011591	T07F10.5	Cel.36606	188237	---	---	---
172405_x_at	CaeNaCin (Caenorhabditis bacteriocin) /// locus:cnc-3	-0.196892	426.702	P	372.267	P	Celegans _00686	cnc-3 /// WBGene00000557	R09B5.8	Cel.20622	178636	---	0016021 // integral to membrane // inferred from electronic annotation	---
172406_x_at	---	-0.0317812	59.2234	P	57.933	P	Celegans _00687	---	Y50E8A.8	---	---	---	---	---
172407_x_at	ATF (cAMP-dependent transciption factor) family	0.0879826	1045.55	P	1111.29	P	Celegans _00688	atf-7	C07G2.2B	Cel.17887	175587	0006355 // regulation of transcription, DNA-dependent // inferred from electronic annotation	0005634 // nucleus // inferred from electronic annotation	0003677 // DNA binding // inferred from electronic annotation /// 0003700 // transcription factor activity // inferred from electronic annotation /// 0043565 // sequence-specific DNA binding // inferred from electronic annotation /// 0046983 // protein dimerization activity // inferred from electronic annotation
172408_x_at	status:Predicted /// hypothetical protein	0.506094	32.5498	A	46.2272	A	Celegans _00689	WBGene00022728 /// ZK402.1	ZK402.1	---	191311	---	0016021 // integral to membrane // inferred from electronic annotation	---
172409_x_at	status:Partially_confirmed /// status:Predicted /// hypothetical protein	-0.916201	118.69	A	62.8939	A	Celegans _00690	WBGene00022730 /// WBGene00022731 /// ZK402.3	ZK402.3	Cel.28631	191313 /// 191315	---	---	---
172410_x_at	status:Predicted /// hypothetical protein	-2.86178	41.6387	A	5.72818	A	Celegans _00691	WBGene00022729 /// ZK402.2	ZK402.2	Cel.28632	191312	---	---	---
172411_x_at	hypothetical protein /// status:Predicted	-0.704428	104.402	A	64.0701	A	Celegans _00692	T24A6.1 /// WBGene00020744	T24A6.1	Cel.27800	188821	---	---	---
172412_x_at	---	-2.74076	15.4599	A	2.3129	A	Celegans _00693	---	ZK402.4	---	---	---	---	---
172413_at	hypothetical protein /// status:Predicted	-2.35999	19.1021	A	3.72095	A	Celegans _00694	F52E10.3 /// WBGene00009934	F52E10.3	Cel.26936	186118	---	---	---
172414_x_at	hypothetical protein /// status:Predicted	1.9429	2.15291	A	8.27748	A	Celegans _00695	K12B6.7 /// WBGene00019671	K12B6.7	---	187319	---	---	---
172415_x_at	---	-0.616516	133.819	A	87.2827	A	Celegans _00696	---	F56C9.2	---	---	---	---	---
172416_x_at	hypothetical protein /// status:Confirmed	-1.5329	14.8103	A	5.11818	A	Celegans _00697	B0391.10 /// WBGene00007165	B0391.10	Cel.9424	181955	---	---	---
172417_x_at	Nematode Specific Peptide family, group B /// locus:nspb-3 /// locus:nspb-2	0.0658515	61.8236	P	64.7109	P	Celegans _00698	nspb-3 /// WBGene00018162 /// WBGene00018169	F38A5.5	Cel.32308	185443 /// 185448	0000003 // reproduction // inferred from mutant phenotype /// 0002119 // nematode larval development // inferred from mutant phenotype /// 0009792 // embryonic development ending in birth or egg hatching // inferred from mutant phenotype /// 0040007 // growth // inferred from mutant phenotype	0016021 // integral to membrane // inferred from electronic annotation	---
172418_x_at	hypothetical protein /// hypothetical protein /// status:Partially_confirmed /// status:Predicted	0.775796	2.30285	A	3.94278	A	Celegans _00699	F47B3.4 /// F47B3.5 /// WBGene00018528 /// WBGene00018529	F47B3.5	Cel.32736	185887 /// 185888	---	0016021 // integral to membrane // inferred from electronic annotation	---
172419_x_at	---	0.963847	26.2628	P	51.2258	A	Celegans _00700	---	K03F8.1	---	---	0006278 // RNA-dependent DNA replication // inferred from electronic annotation	---	0003723 // RNA binding // inferred from electronic annotation /// 0003964 // RNA-directed DNA polymerase activity // inferred from electronic annotation
172420_x_at	hypothetical protein /// status:Partially_confirmed	0.154751	3.19089	A	3.55219	A	Celegans _00701	C24A3.8 /// WBGene00016036	C24A3.8	---	182828	---	---	---
172421_x_at	hypothetical protein /// status:Partially_confirmed	1.74704	0.797526	A	2.67704	A	Celegans _00702	B0554.1 /// WBGene00015254	B0554.1	Cel.9409	178567	---	0016021 // integral to membrane // inferred from electronic annotation	---
172422_x_at	hypothetical protein	-0.337266	99.7439	P	78.9513	P	Celegans _00703	K10D6.2	K10D6.2B	Cel.3029	179548	0009792 // embryonic development ending in birth or egg hatching // inferred from mutant phenotype	0016021 // integral to membrane // inferred from electronic annotation	---
172423_x_at	hypothetical protein	-3.78905	14.6701	A	1.06125	A	Celegans _00704	C07D8.2	C07D8.2	Cel.11433	182363	0040018 // positive regulation of multicellular organism growth // inferred from mutant phenotype	---	---
172424_x_at	hypothetical protein /// status:Partially_confirmed	-1.24111	13.6649	A	5.78089	A	Celegans _00705	T15B7.6 /// WBGene00020518	T15B7.6	Cel.2307	188516	---	0016021 // integral to membrane // inferred from electronic annotation	---
172425_x_at	CYtochrome P450 family /// locus:cyp-42A1	-0.645017	46.4201	P	29.685	M	Celegans _00706	cyp-42A1 /// WBGene00013585	Y80D3A.6	Cel.1528	180236	0002119 // nematode larval development // inferred from mutant phenotype /// 0009792 // embryonic development ending in birth or egg hatching // inferred from mutant phenotype /// 0010171 // body morphogenesis // inferred from mutant phenotype /// 0040007 // growth // inferred from mutant phenotype /// 0040011 // locomotion // inferred from mutant phenotype /// 0040018 // positive regulation of m…	0016021 // integral to membrane // inferred from electronic annotation	0004497 // monooxygenase activity // inferred from electronic annotation /// 0005506 // iron ion binding // inferred from electronic annotation /// 0009055 // electron carrier activity // inferred from electronic annotation /// 0016491 // oxidoreductase activity // inferred from electronic annotation /// 0020037 // heme binding // inferred from electronic annotation /// 0046872 // metal ion bindi…
172426_x_at	hypothetical protein /// status:Confirmed	0.216467	1236.59	P	1436.77	P	Celegans _00707	F20A1.1 /// WBGene00017613	F20A1.1	Cel.4005	179090	---	---	---
172427_x_at	Neuropeptide-Like Protein /// locus:nlp-28	0.814629	1102.63	P	1939.36	P	Celegans _00708	nlp-28 /// WBGene00003766	B0213.3	Cel.9468	181845	0007218 // neuropeptide signaling pathway // inferred from electronic annotation	0005576 // extracellular region // inferred from electronic annotation /// 0016021 // integral to membrane // inferred from electronic annotation	---
172428_x_at	hypothetical protein /// status:Predicted	-0.131053	130.801	P	119.443	P	Celegans _00709	F08F1.9 /// WBGene00017259	F08F1.9	Cel.26338	184192	---	---	---
172429_x_at	hypothetical protein /// status:Partially_confirmed	0.722162	67.4	P	111.187	P	Celegans _00710	F52E10.4 /// WBGene00009935	F52E10.4	Cel.926	181702	---	---	0005515 // protein binding // inferred from physical interaction
172430_x_at	---	-0.233741	6.2117	A	5.2826	A	Celegans _00711	---	C08F1.9	---	---	---	---	---
172431_x_at	Nematode Specific Peptide family/group A /// Nematode Specific Peptide family/group A /// Nematode Specific Peptide family/group A /// Nematode Specific Peptide family/group A /// Nematode Specific Peptide family/group A /// Nematode Specific Peptide family/group A /// locus:nspa-1 /// locus:nspa-8 /// locus:nspa-5 /// locus:nspa-3 /// locus:nspa-2 /// locus:nspa-4	-0.0400205	577.699	P	561.894	P	Celegans _00712	nspa-1 /// nspa-2 /// nspa-3 /// nspa-4 /// nspa-5 /// nspa-8 /// WBGene00010377 /// WBGene00012294 /// WBGene00013887 /// WBGene00013888 /// WBGene00044271 /// WBGene00044272	H12D21.1	Cel.33097	179980 /// 179983 /// 179985 /// 191162 /// 3564808 /// 3565045	---	0016021 // integral to membrane // inferred from electronic annotation	---
172432_x_at	hypothetical protein /// hypothetical protein /// status:Predicted /// status:Predicted /// status:Predicted /// hypothetical protein	1.46223	36.6923	A	101.1	P	Celegans _00713	AH10.4 /// D2024.10 /// WBGene00007085 /// WBGene00022651 /// WBGene00044505 /// ZK84.4	D2024.9	Cel.34462	191218 /// 353456 /// 3896790	---	0016021 // integral to membrane // inferred from electronic annotation	---
172433_x_at	hypothetical protein /// status:Predicted	1.40083	6.76959	A	17.8754	A	Celegans _00714	F40E3.3 /// WBGene00018231	F40E3.3	Cel.26758	185533	---	---	---
172434_at	hypothetical protein /// status:Partially_confirmed	0.50033	447.877	P	633.538	P	Celegans _00715	F53B3.5 /// WBGene00018743	F53B3.4	Cel.22801	180578	---	0005923 // tight junction // inferred from electronic annotation /// 0016021 // integral to membrane // inferred from electronic annotation	0005198 // structural molecule activity // inferred from electronic annotation
172435_x_at	MATH (meprin-associated Traf homology) domain containing /// locus:math-16	2.86269	2.45448	A	17.8531	A	Celegans _00716	math-16 /// WBGene00015832	C16C4.8	Cel.34594	182662	---	---	---
172436_x_at	hypothetical protein /// status:Partially_confirmed	-0.371739	67.5442	A	52.2016	A	Celegans _00717	C04F12.6 /// WBGene00007300	C04F12.6	Cel.35310	182227	---	---	---
172437_x_at	CaeNaCin (Caenorhabditis bacteriocin) /// locus:cnc-2	1.34052	447.957	P	1134.42	P	Celegans _00718	cnc-2 /// WBGene00000556	R09B5.3	Cel.2831	178637	---	0016021 // integral to membrane // inferred from electronic annotation	---
172438_x_at	---	2.26129	12.4199	A	59.5433	A	Celegans _00719	---	C06E8.4	---	---	---	---	---
172439_x_at	CaeNaCin (Caenorhabditis bacteriocin) /// locus:cnc-1	2.41597	3.13149	A	16.712	A	Celegans _00720	cnc-1 /// WBGene00000555	R09B5.2	Cel.27441	187726	---	0016021 // integral to membrane // inferred from electronic annotation	---
172440_x_at	hypothetical protein /// status:Confirmed	0.441277	80.6182	P	109.464	P	Celegans _00721	F46F5.6 /// WBGene00018497	F46F5.6	Cel.15064	185859	---	0016021 // integral to membrane // inferred from electronic annotation	---
172441_x_at	hypothetical protein /// hypothetical protein	0.167693	7.45115	A	8.36959	A	Celegans _00722	B0513.6 /// Y45F10C.1	Y49E10.7	Cel.32602	182019 /// 189922	---	---	---
172442_x_at	Prion-like-(Q/N-rich)-domain-bearing protein /// locus:pqn-90 /// locus:pqn-91	0.401027	46.5433	P	61.4579	P	Celegans _00723	pqn-90 /// WBGene00004170 /// WBGene00004171	Y73F8A.8	Cel.21753	190671 /// 190672	---	---	---
172443_x_at	Prion-like-(Q/N-rich)-domain-bearing protein /// locus:pqn-90 /// locus:pqn-91	0.00972913	50.045	P	50.3836	P	Celegans _00724	pqn-91 /// WBGene00004170 /// WBGene00004171	Y73F8A.9	Cel.11756	190671 /// 190672	---	---	---
172444_x_at	hypothetical protein /// status:Partially_confirmed	0.517193	6.51454	A	9.3234	A	Celegans _00725	F29C4.4 /// WBGene00017927	F29C4.4	Cel.23708	185110	---	---	---
172445_x_at	hypothetical protein /// status:Partially_confirmed	-2.42413	35.7385	A	6.65886	A	Celegans _00726	F20B6.7 /// WBGene00017631	F20B6.7	Cel.1169	259700	---	---	---
172446_x_at	hypothetical protein /// status:Partially_confirmed	-0.508104	1.36517	A	0.959916	A	Celegans _00727	T16A1.5 /// WBGene00020536	T16A1.5	Cel.27715	188545	---	---	---
172447_at	hypothetical protein /// status:Partially_confirmed	-0.502349	66.5667	P	46.9932	A	Celegans _00728	M03D4.3 /// WBGene00019750	M03D4.3	Cel.23812	187421	---	0016021 // integral to membrane // inferred from electronic annotation	---
172448_x_at	hypothetical protein /// status:Partially_confirmed	-0.00429932	24.0084	A	23.9369	A	Celegans _00729	C29F9.4 /// WBGene00016219	C29F9.4	Cel.24306	175178	---	---	---
172449_x_at	hypothetical protein /// status:Partially_confirmed	0.0568712	175.865	P	182.937	P	Celegans _00730	K06B9.4 /// WBGene00019441	K06B9.4	Cel.29980	177184	0045132 // meiotic chromosome segregation // inferred from mutant phenotype	---	---
172450_x_at	---	0.0191576	49.6148	A	50.2781	A	Celegans _00731	---	R09A1.4	---	---	---	---	---
172451_x_at	hypothetical protein /// hypothetical protein /// status:Predicted /// status:Partially_confirmed /// hypothetical protein	-0.363623	48.6834	M	37.8372	A	Celegans _00732	C32H11.7 /// W05H7.2 /// WBGene00021045 /// WBGene00021418 /// Y38F2AL.6	W05H7.2	Cel.23393	177020 /// 183131 /// 189228	---	0016021 // integral to membrane // inferred from electronic annotation	---
172452_x_at	hypothetical protein /// status:Partially_confirmed	0.72943	13.4574	A	22.3122	A	Celegans _00733	F29D10.2 /// WBGene00009251	F29D10.2	Cel.23709	185118	0006281 // DNA repair // inferred from electronic annotation	---	0004519 // endonuclease activity // inferred from electronic annotation
172453_x_at	status:Partially_confirmed /// hypothetical protein	-1.47803	26.1713	A	9.39493	A	Celegans _00734	WBGene00012689 /// Y39B6A.30	Y39B6B.M	Cel.1823	180248	0006470 // protein amino acid dephosphorylation // inferred from electronic annotation /// 0016311 // dephosphorylation // inferred from electronic annotation	0016021 // integral to membrane // inferred from electronic annotation	0004725 // protein tyrosine phosphatase activity // inferred from electronic annotation /// 0016791 // phosphatase activity // inferred from electronic annotation
172454_x_at	hypothetical protein /// status:Predicted	1.16924	3.07232	A	6.90942	A	Celegans _00735	F18E9.6 /// WBGene00017572	F18E9.6	Cel.31324	184649	---	---	---
172455_x_at	hypothetical protein	-2.35522	48.0388	A	9.38857	A	Celegans _00736	F29G6.3	F29G6.3B	Cel.17867	181340	0000003 // reproduction // inferred from mutant phenotype /// 0010171 // body morphogenesis // inferred from mutant phenotype /// 0040010 // positive regulation of growth rate // inferred from mutant phenotype	---	0005515 // protein binding // inferred from physical interaction
172456_x_at	status:Predicted /// hypothetical protein	0.697642	21.987	A	35.6596	A	Celegans _00737	WBGene00022535 /// ZC178.1	ZC178.1	Cel.28572	191092	---	---	---
172457_x_at	---	-2.55287	30.0293	A	5.11748	A	Celegans _00738	---	F21E9.1	---	---	---	---	---
172458_at	hypothetical protein /// status:Predicted	0.50285	0.892173	A	1.26422	A	Celegans _00739	B0554.3 /// WBGene00015256	B0554.3	Cel.25639	182034	---	---	---
172459_at	---	0.907014	4.67593	A	8.76812	A	Celegans _00740	---	C16E9.5	---	---	---	---	---
172460_x_at	hypothetical protein /// status:Partially_confirmed	0.0378023	60.8942	A	62.5108	A	Celegans _00741	F46F5.9 /// WBGene00018500	F46F5.9	Cel.15061	185862	---	0016021 // integral to membrane // inferred from electronic annotation	---
172461_x_at	hypothetical protein /// status:Partially_confirmed	-0.352476	1.97329	A	1.54556	A	Celegans _00742	K09C4.2 /// WBGene00019548	K09C4.2	Cel.27272	187193	---	---	---
172462_x_at	hypothetical protein	-0.358581	265.34	P	206.947	P	Celegans _00743	F07C6.4	F07C6.4A	Cel.13171	178235	0009792 // embryonic development ending in birth or egg hatching // inferred from mutant phenotype	0005856 // cytoskeleton // inferred from electronic annotation	0005488 // binding // inferred from electronic annotation
172463_x_at	ASH histone methyltransferase complex subunit (Drosophila absent, small or homeotic discs)	0.108942	471.961	P	508.981	P	Celegans _00744	ash-2	Y17G7B.2C	Cel.8074	174838	0002119 // nematode larval development // inferred from mutant phenotype /// 0009792 // embryonic development ending in birth or egg hatching // inferred from mutant phenotype /// 0040007 // growth // inferred from mutant phenotype /// 0040027 // negative regulation of vulval development // inferred from mutant phenotype /// 0040035 // hermaphrodite genitalia development // inferred from mutant p…	---	0005515 // protein binding // inferred from physical interaction /// 0008168 // methyltransferase activity // inferred from electronic annotation /// 0016740 // transferase activity // inferred from electronic annotation
172464_x_at	hypothetical protein /// status:Partially_confirmed	-0.0874762	158.707	P	149.37	P	Celegans _00745	F54D12.4 /// WBGene00018817	F54D12.4	Cel.32837	173515	0002119 // nematode larval development // inferred from mutant phenotype /// 0010171 // body morphogenesis // inferred from mutant phenotype /// 0040007 // growth // inferred from mutant phenotype /// 0040011 // locomotion // inferred from mutant phenotype	---	---
172465_x_at	---	-1.00176	33.0386	A	16.4991	A	Celegans _00746	---	C12D12.6	---	---	---	---	---
172466_x_at	MATH (meprin-associated Traf homology) domain containing /// locus:math-19	-1.72432	2.82511	A	0.854997	A	Celegans _00747	math-19 /// WBGene00016554	C40D2.1	Cel.26050	183362	---	---	---
172467_x_at	hypothetical protein /// status:Confirmed	-0.330928	17.9319	A	14.2563	A	Celegans _00748	C34G6.3 /// WBGene00016420	C34G6.3	Cel.19157	183218	---	---	---
172468_x_at	hypothetical protein /// hypothetical protein /// MiRP K channel accessory Subunit /// status:Predicted /// status:Predicted	0.0220986	377.196	P	383.018	P	Celegans _00749	K01A2.12 /// K01A2.9 /// mps-2 /// WBGene00019283 /// WBGene00086561	K01A2.9	Cel.30678	173419 /// 186820 /// 7040176	0050920 // regulation of chemotaxis // inferred from mutant phenotype	0016021 // integral to membrane // inferred from electronic annotation	---
172469_x_at	Nematode Specific Peptide family, group B /// locus:nspb-10	0.227997	50.7709	P	59.4632	P	Celegans _00750	nspb-10 /// WBGene00007246	C01G12.6	Cel.16001	182088	---	---	---
172470_x_at	---	-2.36342	17.8873	A	3.47604	A	Celegans _00751	---	F55A4.6	---	---	---	---	---
172471_x_at	status:Partially_confirmed /// hypothetical protein	-2.7625	22.0213	A	3.24525	A	Celegans _00752	WBGene00022536 /// ZC178.2	ZC178.2	Cel.1407	191093	---	---	---
172472_x_at	COLlagen /// COLlagen /// locus:col-10 /// locus:col-144	-0.0483329	14712.8	P	14228.1	P	Celegans _00753	col-10 /// col-144 /// WBGene00000599 /// WBGene00000717	B0222.6	Cel.34228	179296 /// 179298	---	0016021 // integral to membrane // inferred from electronic annotation	0042302 // structural constituent of cuticle // inferred from electronic annotation
172473_at	hypothetical protein /// status:Confirmed	0.834773	15.7141	A	28.0273	A	Celegans _00754	F28F5.4 /// WBGene00043297	F28F5.4	Cel.24998	3896752	---	---	---
172474_x_at	Nematode Specific Peptide family, group B /// locus:nspb-11	0.549071	19.7573	A	28.9077	A	Celegans _00755	nspb-11 /// WBGene00009398	F35C5.10	Cel.15232	185265	---	---	---
172475_x_at	COLlagen /// locus:col-145	0.0451559	626.183	P	646.092	P	Celegans _00756	col-145 /// WBGene00000718	B0222.7	Cel.34340	179297	---	0016021 // integral to membrane // inferred from electronic annotation	0042302 // structural constituent of cuticle // inferred from electronic annotation
172476_x_at	hypothetical protein /// status:Confirmed	0.364239	130.608	A	168.119	A	Celegans _00757	R07E5.15 /// WBGene00011120	R07E5.15	Cel.23347	175570	---	---	---
172477_x_at	hypothetical protein /// status:Confirmed /// status:Confirmed	-1.10748	143.162	P	66.4423	A	Celegans _00758	K01D12.7 /// WBGene00010466 /// WBGene00010474	K01D12.7	Cel.3188	179698 /// 179701	---	---	---
172478_x_at	MATH (meprin-associated Traf homology) domain containing /// locus:math-50	0.0894507	6.42974	A	6.84101	A	Celegans _00759	math-50 /// WBGene00022691	ZK250.8	Cel.34554	173561	0040011 // locomotion // inferred from mutant phenotype /// 0040017 // positive regulation of locomotion // inferred from mutant phenotype	---	0016740 // transferase activity // inferred from electronic annotation
172479_x_at	hypothetical protein /// status:Predicted	1.00689	1.58716	A	3.18951	A	Celegans _00760	F46F5.8 /// WBGene00018499	F46F5.8	Cel.29029	185861	---	---	---
172480_x_at	hypothetical protein /// status:Predicted	0.168931	8.563	A	9.62673	A	Celegans _00761	C41D7.1 /// WBGene00016560	C41D7.1	Cel.26056	183376	---	---	---
172481_x_at	MATH (meprin-associated Traf homology) domain containing	0.242239	66.9832	P	79.2296	P	Celegans _00762	math-3	C08F1.4	Cel.16936	173547	---	---	---
172482_x_at	status:Partially_confirmed /// hypothetical protein	3.36841	4.08086	A	42.1449	A	Celegans _00763	WBGene00013148 /// Y53F4A.2	Y53F4A.2	---	190205	---	---	---
172483_x_at	hypothetical protein /// status:Predicted	0.426005	14.767	A	19.8396	A	Celegans _00764	F02D10.2 /// WBGene00008523	F02D10.2	Cel.29421	184082	---	---	---
172484_x_at	hypothetical protein /// hypothetical protein /// hypothetical protein /// status:Predicted /// status:Predicted /// status:Predicted	0.00821991	103.975	P	104.569	P	Celegans _00765	C29F9.12 /// C52B11.4 /// F22D3.5 /// WBGene00016226 /// WBGene00016873 /// WBGene00017701	F22D3.5	Cel.29146	183028 /// 183716 /// 184826	0009792 // embryonic development ending in birth or egg hatching // inferred from mutant phenotype /// 0018991 // oviposition // inferred from mutant phenotype	---	---
172485_x_at	---	0.484308	28.496	A	39.8635	A	Celegans _00766	---	C07D8.4	---	---	---	---	---
172486_x_at	Nematode Specific Peptide family, group D /// locus:nspd-4	-0.326931	298.984	P	238.359	P	Celegans _00767	nspd-4 /// WBGene00020715	T23B7.1	Cel.21854	173835	0010171 // body morphogenesis // inferred from mutant phenotype /// 0040010 // positive regulation of growth rate // inferred from mutant phenotype	---	---
172487_x_at	---	-1.45276	14.3086	A	5.22726	A	Celegans _00768	---	Y54C5B.1	---	---	---	---	---
172488_x_at	hypothetical protein /// status:Predicted	-0.474854	8.32164	A	5.98775	A	Celegans _00769	F09C11.1 /// WBGene00017276	F09C11.1	Cel.29160	184237	---	---	---
172489_x_at	hypothetical protein	0.142789	563.146	P	621.735	P	Celegans _00770	K08H10.2	K08H10.2B	Cel.2419	179397	---	---	0005515 // protein binding // inferred from physical interaction
172490_at	hypothetical protein /// status:Confirmed	0.26087	30.3056	P	36.3121	P	Celegans _00771	F39F10.4 /// WBGene00018204	F39F10.4	Cel.1049	181738	---	---	---
172491_x_at	---	0.328919	23.8938	A	30.0124	A	Celegans _00772	---	F39F10.1	---	---	---	---	---
172492_at	hypothetical protein /// status:Partially_confirmed	-0.308383	83.4216	P	67.3668	M	Celegans _00773	C46H11.1 /// WBGene00016727	C46H11.1	Cel.23637	183521	---	---	---
172493_x_at	ASH histone methyltransferase complex subunit (Drosophila absent, small or homeotic discs)	-0.26435	510.147	P	424.735	P	Celegans _00774	ash-2	Y17G7B.2B	Cel.8074	174838	0002119 // nematode larval development // inferred from mutant phenotype /// 0009792 // embryonic development ending in birth or egg hatching // inferred from mutant phenotype /// 0040007 // growth // inferred from mutant phenotype /// 0040027 // negative regulation of vulval development // inferred from mutant phenotype /// 0040035 // hermaphrodite genitalia development // inferred from mutant p…	---	0005515 // protein binding // inferred from physical interaction /// 0008168 // methyltransferase activity // inferred from electronic annotation /// 0016740 // transferase activity // inferred from electronic annotation
172494_at	hypothetical protein /// status:Predicted	-5.06616	11.3875	A	0.339909	A	Celegans _00775	H12I13.3 /// WBGene00019192	H12I13.3	Cel.29084	186734	---	---	---
172495_x_at	---	0.537866	17.7732	A	25.8036	A	Celegans _00776	---	T06C10.5	---	---	---	---	---
172496_x_at	---	-2.00596	16.8456	A	4.19402	A	Celegans _00777	---	M01A10.4	---	---	---	---	---
172497_x_at	hypothetical protein /// status:Confirmed	0.22768	83.2052	P	97.4292	P	Celegans _00778	R12E2.15 /// WBGene00020040	R12E2.15	Cel.142	172000	---	---	---
172498_x_at	---	-0.0802167	60.7336	P	57.4488	P	Celegans _00779	---	Y49E10.26	---	---	---	---	---
172499_x_at	hypothetical protein /// status:Predicted	-0.328841	1.34124	A	1.06786	A	Celegans _00780	F07G11.2 /// WBGene00017229	F07G11.2	Cel.30643	184157	---	---	---
172500_x_at	---	-2.0186	21.484	A	5.30219	A	Celegans _00781	---	T12E12.5	---	---	---	---	---
172501_at	hypothetical protein /// status:Predicted	0.751865	0.808704	A	1.36183	A	Celegans _00782	F19B10.3 /// WBGene00017585	F19B10.3	Cel.26494	184668	---	---	---
172502_x_at	hypothetical protein /// status:Predicted	2.07714	3.50872	A	14.8058	A	Celegans _00783	F23C8.12 /// WBGene00017740	F23C8.12	Cel.26571	184894	---	---	---
172503_x_at	hypothetical protein /// status:Confirmed	-0.183273	47.494	A	41.8281	A	Celegans _00784	W08E12.3 /// WBGene00021084	W08E12.3	---	177098	---	---	0009055 // electron carrier activity // inferred from electronic annotation
172504_x_at	NPL (yeast Nuclear Protein Localization) homolog /// NPL (yeast Nuclear Protein Localization) homolog	-0.168983	3650.69	P	3247.18	P	Celegans _00785	npl-4.1 /// npl-4.2	F59E12.4	Cel.31001	173952 /// 3565577	0002009 // morphogenesis of an epithelium // inferred from mutant phenotype /// 0002119 // nematode larval development // inferred from mutant phenotype /// 0009792 // embryonic development ending in birth or egg hatching // inferred from mutant phenotype /// 0040007 // growth // inferred from mutant phenotype /// 0040010 // positive regulation of growth rate // inferred from mutant phenotype ///…	0005622 // intracellular // inferred from electronic annotation	0005515 // protein binding // inferred from physical interaction /// 0008270 // zinc ion binding // inferred from electronic annotation
172505_x_at	---	-3.25139	16.4919	A	1.73182	A	Celegans _00786	---	Y40C7B.2	---	---	---	---	---
172506_x_at	hypothetical protein /// status:Confirmed	-0.552323	50.8642	A	34.6854	P	Celegans _00787	E03H12.5 /// WBGene00017112	E03H12.5	Cel.29512	177262	---	---	---
172507_x_at	SHC (Src Homology domain C-terminal) adaptor homolog	-1.52116	4.67826	A	1.62994	A	Celegans _00788	shc-1	F54A5.3B	Cel.23038	3565745	---	---	0005515 // protein binding // inferred from electronic annotation /// 0005515 // protein binding // inferred from physical interaction
172508_x_at	hypothetical protein /// status:Partially_confirmed	-0.0553973	18.9352	A	18.2219	A	Celegans _00789	F07G11.7 /// WBGene00017232	F07G11.7	Cel.26323	184160	---	---	---
172509_at	---	0.712695	11.014	A	18.0505	A	Celegans _00790	---	M01A12.2	---	---	---	---	---
172510_x_at	status:Partially_confirmed /// hypothetical protein	-1.10946	41.5721	A	19.2673	A	Celegans _00791	WBGene00021203 /// Y17G9B.6	Y17G9B.6	Cel.29170	189468	---	---	---
172511_x_at	hypothetical protein	-0.137153	276.208	P	251.159	P	Celegans _00792	T28F3.8	Y51H4A.24	Cel.17728	178511	---	---	---
172512_x_at	hypothetical protein /// status:Predicted	0.292236	25.9013	A	31.717	A	Celegans _00793	R08C7.11 /// WBGene00019954	R08C7.11	Cel.29168	187698	---	---	---
172513_at	hypothetical protein /// status:Partially_confirmed	-2.03451	11.6617	A	2.84652	A	Celegans _00794	C54A12.3 /// WBGene00016910	C54A12.3	Cel.23648	183764	---	---	---
172514_x_at	UBiquitin-Like family /// locus:ubl-5	-0.0632553	1167.87	P	1117.77	P	Celegans _00795	ubl-5 /// WBGene00006726	F46F11.4	Cel.18696	185872	0000003 // reproduction // inferred from mutant phenotype /// 0002119 // nematode larval development // inferred from mutant phenotype /// 0019941 // modification-dependent protein catabolic process // inferred from electronic annotation /// 0040007 // growth // inferred from mutant phenotype /// 0040010 // positive regulation of growth rate // inferred from mutant phenotype /// 0040011 // locomo…	0005737 // cytoplasm // inferred from electronic annotation	---
172515_x_at	hypothetical protein /// status:Confirmed	-0.0240733	518.967	P	510.38	P	Celegans _00796	W08A12.2 /// WBGene00021079	W08A12.2	Cel.5434	178786	---	0016021 // integral to membrane // inferred from electronic annotation	---
172516_x_at	hypothetical protein	0.287149	707.063	P	862.777	P	Celegans _00797	Y39G8B.1	Y39G8B.1B	Cel.14081	175047	0055114 // oxidation reduction // inferred from electronic annotation	---	0016491 // oxidoreductase activity // inferred from electronic annotation
172517_x_at	hypothetical protein	0.413924	693.505	P	923.959	P	Celegans _00798	Y39G8B.1	Y39G8B.1A	Cel.14081	175047	0055114 // oxidation reduction // inferred from electronic annotation	---	0016491 // oxidoreductase activity // inferred from electronic annotation
172518_x_at	status:Partially_confirmed /// hypothetical protein	0.85328	22.8793	A	41.3339	A	Celegans _00799	WBGene00013536 /// Y73F8A.32	Y73F8A.32	Cel.11738	190688	---	---	---
172519_x_at	hypothetical protein /// status:Confirmed	-2.35491	15.4817	A	3.02636	A	Celegans _00800	F52F10.1 /// WBGene00018705	F52F10.1	---	186124	---	---	---
172520_x_at	MeDiaTor	-0.115624	2378.3	P	2195.13	P	Celegans _00801	mdt-8	Y62F5A.1A	Cel.13854	174763	0000003 // reproduction // inferred from mutant phenotype /// 0002009 // morphogenesis of an epithelium // inferred from mutant phenotype /// 0002119 // nematode larval development // inferred from mutant phenotype /// 0006350 // transcription // inferred from electronic annotation /// 0006357 // regulation of transcription from RNA polymerase II promoter // inferred from electronic annotation //…	0005634 // nucleus // inferred from electronic annotation /// 0016592 // mediator complex // inferred from electronic annotation	0016455 // RNA polymerase II transcription mediator activity // inferred from electronic annotation
172521_x_at	status:Partially_confirmed /// hypothetical protein	-1.58364	28.2297	A	9.41851	A	Celegans _00802	WBGene00012955 /// Y47H9C.12	Y47H9C.12	Cel.16441	190003	---	---	---
172522_x_at	---	-0.296552	115.363	P	93.9283	P	Celegans _00803	---	F14D2.10	---	---	---	---	---
172523_x_at	hypothetical protein /// hypothetical protein /// status:Predicted /// status:Predicted	-0.0268177	35.2432	P	34.5941	A	Celegans _00804	F40C5.2 /// T24A6.17 /// WBGene00018229 /// WBGene00020754	T24A6.17	Cel.33064	185515 /// 188834	---	---	---
172524_x_at	---	2.24346	11.8971	A	56.3367	A	Celegans _00805	---	M01B12.1	---	---	---	---	---
172525_x_at	ECT2 (mammalian Rho GEF) homolog	0.277338	126.65	P	153.494	P	Celegans _00806	ect-2	T19E10.1B	Cel.14340	174658	0000003 // reproduction // inferred from mutant phenotype /// 0000910 // cytokinesis // inferred from mutant phenotype /// 0002009 // morphogenesis of an epithelium // inferred from mutant phenotype /// 0002119 // nematode larval development // inferred from mutant phenotype /// 0009792 // embryonic development ending in birth or egg hatching // inferred from mutant phenotype /// 0016477 // cell …	0005622 // intracellular // inferred from electronic annotation	0005089 // Rho guanyl-nucleotide exchange factor activity // inferred from electronic annotation
172526_x_at	MiRP K channel accessory Subunit	-0.104948	425.36	P	395.516	P	Celegans _00807	mps-2	K01A2.8A	Cel.23785	173419	0050920 // regulation of chemotaxis // inferred from mutant phenotype	0016021 // integral to membrane // inferred from electronic annotation	---
172527_x_at	Nematode Specific Peptide family, group D /// locus:nspd-3 /// locus:nspd-6	-0.00606506	363.252	P	361.728	P	Celegans _00808	nspd-6 /// WBGene00016058 /// WBGene00043147	C24D10.8	Cel.35495	259569 /// 4926899	---	---	---
172528_x_at	hypothetical protein /// status:Predicted	0.529942	25.2659	A	36.4807	A	Celegans _00809	R01B10.2 /// WBGene00019804	R01B10.2	Cel.23815	187503	---	---	---
172529_x_at	---	0.772861	33.9002	A	57.9237	A	Celegans _00810	---	K08D10.6	---	---	---	---	---
172530_x_at	Serpentine Receptor, class W /// locus:srw-141	2.86084	4.87655	A	35.425	A	Celegans _00811	srw-141 /// WBGene00005888	H27D07.2	Cel.27142	186787	---	0016021 // integral to membrane // inferred from electronic annotation	0004872 // receptor activity // inferred from electronic annotation
172531_x_at	status:Partially_confirmed /// hypothetical protein	0.20377	58.2219	P	67.0543	P	Celegans _00812	WBGene00021605 /// Y46H3C.5	Y46H3C.5	Cel.25559	178653	---	---	---
172532_x_at	status:Confirmed /// hypothetical protein	0.418982	19.5201	A	26.0981	A	Celegans _00813	WBGene00022571 /// ZC239.13	ZC239.13	Cel.13812	173664	0006813 // potassium ion transport // inferred from electronic annotation	0008076 // voltage-gated potassium channel complex // inferred from electronic annotation /// 0016020 // membrane // inferred from electronic annotation	0005249 // voltage-gated potassium channel activity // inferred from electronic annotation
172533_x_at	serine/threonine protein phosphatase /// hypothetical protein	0.28262	23.0411	A	28.0273	A	Celegans _00814	WBGene00013646 /// Y105C5B.3	Y105C5B.3	Cel.28518	190886	---	---	0003993 // acid phosphatase activity // inferred from electronic annotation /// 0016787 // hydrolase activity // inferred from electronic annotation /// 0046872 // metal ion binding // inferred from electronic annotation
172534_x_at	hypothetical protein /// status:Partially_confirmed	2.55354	4.81449	A	28.2646	A	Celegans _00815	T13A10.1 /// WBGene00020468	T13A10.1	Cel.12336	188458	---	0016021 // integral to membrane // inferred from electronic annotation	---
172535_s_at	hypothetical protein	-0.156638	972.247	P	872.216	P	Celegans _00816	W03F9.2	W03F9.2B	Cel.17966	178541	0000003 // reproduction // inferred from mutant phenotype /// 0040010 // positive regulation of growth rate // inferred from mutant phenotype	0005622 // intracellular // inferred from electronic annotation	0008270 // zinc ion binding // inferred from electronic annotation
172536_x_at	---	0.0329952	160.845	P	164.566	P	Celegans _00817	---	Y71A12B.7	---	---	---	---	---
172537_x_at	status:Partially_confirmed /// hypothetical protein	-1.39242	21.7105	A	8.27012	A	Celegans _00818	WBGene00012871 /// Y45F10B.3	Y45F10B.3	Cel.11981	189914	---	---	---
172538_x_at	Serpentine Receptor, class W /// locus:srw-142	-1.19268	9.30006	A	4.06866	A	Celegans _00819	srw-142 /// WBGene00005889	H05B21.3	Cel.34478	186692	---	0016021 // integral to membrane // inferred from electronic annotation	0004872 // receptor activity // inferred from electronic annotation
172539_x_at	hypothetical protein /// status:Confirmed	-0.283205	1131.24	P	929.616	P	Celegans _00820	F49C12.11 /// WBGene00009880	F49C12.11	Cel.18203	177756	0002119 // nematode larval development // inferred from mutant phenotype /// 0009792 // embryonic development ending in birth or egg hatching // inferred from mutant phenotype /// 0010171 // body morphogenesis // inferred from mutant phenotype /// 0040007 // growth // inferred from mutant phenotype /// 0040010 // positive regulation of growth rate // inferred from mutant phenotype /// 0040011 // …	---	---
172540_x_at	TWiK family of potassium channels	0.382406	32.5151	A	42.3838	A	Celegans _00821	twk-17	C44E12.3	Cel.11177	181024	0006810 // transport // inferred from electronic annotation /// 0006811 // ion transport // inferred from electronic annotation /// 0006813 // potassium ion transport // inferred from electronic annotation	0016020 // membrane // inferred from electronic annotation /// 0016021 // integral to membrane // inferred from electronic annotation	0005216 // ion channel activity // inferred from electronic annotation /// 0005267 // potassium channel activity // inferred from electronic annotation
172541_x_at	MiRP K channel accessory Subunit	0.321617	622.136	P	777.503	P	Celegans _00822	mps-2	K01A2.8B	Cel.23785	173419	0050920 // regulation of chemotaxis // inferred from mutant phenotype	0016021 // integral to membrane // inferred from electronic annotation	---
172542_at	hypothetical protein /// status:Predicted	2.07157	1.00676	A	4.23188	A	Celegans _00823	C47C12.2 /// WBGene00016736	C47C12.2	Cel.26111	183538	---	---	---
172543_x_at	hypothetical protein /// status:Partially_confirmed	3.35933	1.77967	A	18.2641	A	Celegans _00824	F35F10.4 /// WBGene00018054	F35F10.4	---	178762	0006516 // glycoprotein catabolic process // inferred from electronic annotation	0005737 // cytoplasm // inferred from electronic annotation	0005515 // protein binding // inferred from electronic annotation
172544_x_at	---	0.0186331	6.76016	A	6.84803	A	Celegans _00825	---	F11G11.6	---	---	---	---	---
172545_x_at	hypothetical protein /// hypothetical protein /// status:Confirmed /// status:Predicted	0.380268	11.5508	A	15.0343	A	Celegans _00826	W08E12.4 /// W08E12.5 /// WBGene00021085 /// WBGene00021086	W08E12.4	Cel.12205	189292 /// 189293	---	---	0009055 // electron carrier activity // inferred from electronic annotation
172546_x_at	Nematode Specific Peptide family, group D /// locus:nspd-5 /// locus:nspd-4	0.0316378	302.189	P	308.889	P	Celegans _00827	nspd-5 /// WBGene00017386 /// WBGene00020715	F11G11.8	Cel.6282	173835 /// 173837	0010171 // body morphogenesis // inferred from mutant phenotype /// 0040010 // positive regulation of growth rate // inferred from mutant phenotype	---	---
172547_x_at	hypothetical protein /// status:Confirmed	0.423491	115.001	P	154.236	P	Celegans _00828	R12E2.14 /// WBGene00020039	R12E2.14	Cel.143	172001	---	---	---
172548_at	hypothetical protein /// status:Confirmed	-2.48693	32.3483	A	5.77046	A	Celegans _00829	H39E20.1 /// WBGene00019267	H39E20.1	Cel.27154	186809	---	---	---
172549_x_at	hypothetical protein /// status:Predicted	-0.225286	1.38	A	1.18049	A	Celegans _00830	W08E12.9 /// WBGene00021090	W08E12.9	Cel.27974	189296	---	---	---
172550_x_at	hypothetical protein /// status:Partially_confirmed	0.0965448	536.99	P	574.155	P	Celegans _00831	H11L12.1 /// WBGene00019189	H11L12.1	Cel.20832	186723	---	---	---
172551_at	hypothetical protein /// status:Predicted	1.04026	4.63678	A	9.53599	A	Celegans _00832	R10A10.1 /// WBGene00019992	R10A10.1	Cel.27452	187758	---	0016021 // integral to membrane // inferred from electronic annotation	---
172552_x_at	Activated in Blocked Unfolded protein response /// Prion-like-(Q/N-rich)-domain-bearing protein /// Prion-like-(Q/N-rich)-domain-bearing protein /// Prion-like-(Q/N-rich)-domain-bearing protein /// Prion-like-(Q/N-rich)-domain-bearing protein /// Prion-like-(Q/N-rich)-domain-bearing protein /// locus:abu-5 /// locus:pqn-76 /// locus:pqn-78 /// locus:pqn-79 /// locus:pqn-90 /// locus:pqn-91	0.156597	68.8916	P	76.7903	P	Celegans _00833	abu-5 /// pqn-76 /// pqn-78 /// pqn-79 /// pqn-90 /// pqn-91 /// WBGene00000028 /// WBGene00004158 /// WBGene00004159 /// WBGene00004160 /// WBGene00004170 /// WBGene00004171	Y105C5A.5	Cel.28511	190671 /// 190672 /// 190869 /// 190870 /// 190871 /// 190872	---	---	---
172553_at	---	1.28516	3.11904	A	7.60137	A	Celegans _00834	---	T07F12.5	---	---	---	---	---
172554_x_at	hypothetical protein /// status:Partially_confirmed	3.19679	1.20892	A	11.0847	A	Celegans _00835	C24H10.4 /// WBGene00016070	C24H10.4	Cel.11309	182858	---	---	---
172555_x_at	hypothetical protein /// status:Confirmed /// status:Confirmed	-0.236176	94.2072	P	79.9812	P	Celegans _00836	K01D12.15 /// WBGene00010466 /// WBGene00010474	K01D12.15	Cel.21333	179698 /// 179701	---	---	---
172556_x_at	---	1.43696	1.05405	A	2.85384	A	Celegans _00837	---	R03H10.8	---	---	---	---	---
172557_x_at	---	-0.29037	48.3502	P	39.5356	P	Celegans _00838	---	C06G3.12	---	---	---	---	---
172558_s_at	hypothetical protein /// status:Partially_confirmed	0.164313	86.8366	P	97.3119	P	Celegans _00839	C33H5.17 /// WBGene00016383	C33H5.17	Cel.32641	177568	---	0005622 // intracellular // inferred from electronic annotation	0003676 // nucleic acid binding // inferred from electronic annotation /// 0008270 // zinc ion binding // inferred from electronic annotation
172559_at	status:Predicted /// hypothetical protein	-1.93996	11.4422	A	2.9821	A	Celegans _00840	WBGene00021822 /// Y54C5A.1	Y54C5A.1	Cel.28281	190254	---	---	---
172560_x_at	---	-2.93879	30.4249	A	3.96794	A	Celegans _00841	---	K06C4.15	---	---	---	---	---
172561_x_at	---	1.11056	2.31152	A	4.99124	A	Celegans _00842	---	F52E1.12	---	---	---	---	---
172562_x_at	---	-0.453713	37.4803	A	27.3667	A	Celegans _00843	---	Y11D7A.15	---	---	---	---	---
172563_x_at	---	-1.25176	38.5854	A	16.2034	A	Celegans _00844	---	F20E11.13	---	---	---	---	---
172564_x_at	hypothetical protein /// status:Partially_confirmed	-0.298989	130.727	P	106.258	P	Celegans _00845	F26A10.1 /// WBGene00017813	F26A10.1	Cel.1117	184956	---	0016021 // integral to membrane // inferred from electronic annotation	---
172565_x_at	hypothetical protein /// status:Predicted /// status:Confirmed	-1.08874	10.6301	A	4.998	A	Celegans _00846	C08E3.13 /// WBGene00015593 /// WBGene00015605	C08E3.13	Cel.18287	182395 /// 182405	---	---	---
172566_x_at	status:Partially_confirmed /// hypothetical protein	0.733445	109.023	P	181.263	P	Celegans _00847	WBGene00021199 /// Y17G9B.2	Y17G9B.2	Cel.7115	177247	---	---	---
172567_x_at	---	0.327215	4.09637	A	5.13926	A	Celegans _00848	---	C25E10.6	---	---	---	---	---
172568_x_at	hypothetical protein	0.913092	1218.04	P	2293.66	P	Celegans _00849	Y43F8B.2	Y43F8B.2B	Cel.22790	180278	---	---	0005515 // protein binding // inferred from physical interaction
172569_x_at	Nematode Specific Peptide family, group D /// locus:nspd-3 /// locus:nspd-6	-0.0277487	241.778	P	237.172	P	Celegans _00850	nspd-3 /// WBGene00016058 /// WBGene00043147	C24D10.7	Cel.21489	259569 /// 4926899	---	---	---
172570_x_at	status:Partially_confirmed /// hypothetical protein	0.125473	1654.62	P	1804.97	P	Celegans _00851	WBGene00013081 /// Y51A2D.14	Y51A2D.14	Cel.8607	180214	---	0016021 // integral to membrane // inferred from electronic annotation	---
172571_x_at	O-ACyltransferase homolog	-2.64963	22.8986	A	3.64914	A	Celegans _00852	oac-38	H12I19.5A	Cel.12739	178369	---	0016021 // integral to membrane // inferred from electronic annotation	0016747 // transferase activity, transferring acyl groups other than amino-acyl groups // inferred from electronic annotation
172572_x_at	PMS (Post Meiotic Segregation) family	-0.30504	10.7368	A	8.69058	A	Celegans _00853	pms-2	H12C20.2B	Cel.17986	179587	0006298 // mismatch repair // inferred from electronic annotation /// 0009792 // embryonic development ending in birth or egg hatching // inferred from mutant phenotype	---	0005515 // protein binding // inferred from physical interaction /// 0005524 // ATP binding // inferred from electronic annotation /// 0030983 // mismatched DNA binding // inferred from electronic annotation
172573_x_at	Prion-like-(Q/N-rich)-domain-bearing protein /// locus:pqn-76 /// locus:pqn-79	-0.0130046	67.7553	P	67.1473	P	Celegans _00854	pqn-79 /// WBGene00004158 /// WBGene00004160	Y105C5A.6	Cel.28513	190869 /// 190872	---	---	---
172574_x_at	status:Predicted /// hypothetical protein	1.41264	4.34099	A	11.5567	A	Celegans _00855	WBGene00022600 /// ZC395.11	ZC395.11	Cel.28581	191153	---	---	---
172575_x_at	hypothetical protein /// status:Partially_confirmed	0.443982	1.56391	A	2.12747	A	Celegans _00856	C13A2.10 /// WBGene00015726	C13A2.10	Cel.36728	182557	---	---	---
172576_x_at	hypothetical protein /// status:Partially_confirmed	-2.78874	17.7058	A	2.56226	A	Celegans _00857	F36H12.5 /// WBGene00018121	F36H12.5	Cel.23196	185395	---	0016021 // integral to membrane // inferred from electronic annotation	---
172577_x_at	NPL (yeast Nuclear Protein Localization) homolog	-0.111204	3725.6	P	3449.22	P	Celegans _00858	npl-4.2	F59E12.5	Cel.31001	3565577	0002009 // morphogenesis of an epithelium // inferred from mutant phenotype /// 0002119 // nematode larval development // inferred from mutant phenotype /// 0009792 // embryonic development ending in birth or egg hatching // inferred from mutant phenotype /// 0040007 // growth // inferred from mutant phenotype /// 0040010 // positive regulation of growth rate // inferred from mutant phenotype ///…	0005622 // intracellular // inferred from electronic annotation	0005515 // protein binding // inferred from physical interaction /// 0008270 // zinc ion binding // inferred from electronic annotation
172578_x_at	hypothetical protein	0.688968	985.577	P	1588.88	P	Celegans _00859	Y43F8B.2	Y43F8B.2A	Cel.22790	180278	---	---	0005515 // protein binding // inferred from physical interaction
172579_x_at	hypothetical protein	0.564849	204.639	P	302.709	P	Celegans _00860	F59E12.6	F59E12.6	Cel.13800	173951	0006511 // ubiquitin-dependent protein catabolic process // inferred from electronic annotation /// 0009792 // embryonic development ending in birth or egg hatching // inferred from mutant phenotype	---	0004221 // ubiquitin thiolesterase activity // inferred from electronic annotation
172580_at	hypothetical protein /// status:Confirmed	0.66211	30.5018	P	48.266	A	Celegans _00861	F33D11.8 /// WBGene00018005	F33D11.8	Cel.20726	185230	---	0016021 // integral to membrane // inferred from electronic annotation	---
172581_s_at	hypothetical protein	0.146635	54.1617	P	59.9562	P	Celegans _00862	F32D8.12	F32D8.11A	Cel.22430	179506	---	---	0003824 // catalytic activity // inferred from electronic annotation /// 0016491 // oxidoreductase activity // inferred from electronic annotation /// 0050660 // FAD binding // inferred from electronic annotation
172582_x_at	status:Confirmed /// hypothetical protein	-0.0467051	466.996	P	452.12	P	Celegans _00863	WBGene00012660 /// Y39A1A.24	Y39A1A.5B	Cel.9860	3564902	---	---	---
172583_x_at	F-box A protein /// locus:fbxa-24	-0.031308	53.6248	P	52.4736	P	Celegans _00864	fbxa-24 /// WBGene00018803	F54D10.2	Cel.23285	173727	---	---	---
172584_x_at	status:Predicted /// hypothetical protein	-2.14208	40.2332	A	9.11498	A	Celegans _00865	WBGene00012498 /// Y24F12A.3	Y24F12A.4	Cel.28062	189533	---	---	---
172585_x_at	Prion-like-(Q/N-rich)-domain-bearing protein /// locus:pqn-76 /// locus:pqn-78 /// locus:pqn-79 /// locus:pqn-91	0.0209953	64.1282	P	65.0683	P	Celegans _00866	pqn-76 /// WBGene00004158 /// WBGene00004159 /// WBGene00004160 /// WBGene00004171	Y105C5A.3	Cel.28510	190672 /// 190869 /// 190871 /// 190872	---	---	---
172586_at	hypothetical protein	0.877008	0.498611	A	0.915731	A	Celegans _00867	C56E10.3	C56E10.2	Cel.11125	183863	---	---	---
172587_x_at	Activated in Blocked Unfolded protein response /// locus:abu-8	0.407282	81.7689	P	108.441	P	Celegans _00868	abu-8 /// WBGene00000031	C03A7.14	Cel.9363	178904	---	---	0005515 // protein binding // inferred from physical interaction
172588_x_at	FMRF-Like Peptide /// locus:flp-21	-1.04544	90.9251	A	44.053	A	Celegans _00869	flp-21 /// WBGene00001464	C26F1.10	Cel.17886	182944	---	---	---
172589_x_at	F-box A protein /// locus:fbxa-67	0.131232	131.143	P	143.632	P	Celegans _00870	fbxa-67 /// WBGene00020457	T12B5.11	Cel.10055	175258	---	---	---
172590_x_at	hypothetical protein /// status:Predicted	0.52899	27.4784	P	39.6492	P	Celegans _00871	C17H11.4 /// WBGene00015924	C17H11.4	Cel.25869	182752	---	---	---
172591_x_at	hypothetical protein /// status:Predicted	-0.15711	382.486	P	343.021	P	Celegans _00872	C29F9.12 /// WBGene00016226	C29F9.12	Cel.29146	183028	0009792 // embryonic development ending in birth or egg hatching // inferred from mutant phenotype /// 0018991 // oviposition // inferred from mutant phenotype	---	---
172592_x_at	hypothetical protein /// status:Predicted	0.240095	25.8005	A	30.4722	A	Celegans _00873	T20D4.16 /// WBGene00020621	T20D4.16	Cel.27755	188651	---	---	---
172593_x_at	---	-0.525993	75.3926	P	52.3587	P	Celegans _00874	---	F45D11.3	---	---	---	---	---
172594_x_at	F-box A protein /// locus:fbxa-60	-0.36224	390.044	P	303.437	P	Celegans _00875	fbxa-60 /// WBGene00020456	T12B5.10	Cel.10056	188448	---	---	---
172595_x_at	Nematode Specific Peptide family, group B /// locus:nspb-3 /// locus:nspb-2	-0.344549	72.8787	P	57.3959	P	Celegans _00876	nspb-2 /// WBGene00018162 /// WBGene00018169	F38A5.12	Cel.12989	185443 /// 185448	0000003 // reproduction // inferred from mutant phenotype /// 0002119 // nematode larval development // inferred from mutant phenotype /// 0009792 // embryonic development ending in birth or egg hatching // inferred from mutant phenotype /// 0040007 // growth // inferred from mutant phenotype	0016021 // integral to membrane // inferred from electronic annotation	---
172596_x_at	F-box A protein /// locus:fbxa-58	-0.188413	29.8425	M	26.1889	P	Celegans _00877	fbxa-58 /// WBGene00016225	C29F9.11	Cel.29110	183027	---	---	---
172597_x_at	hypothetical protein /// status:Confirmed	0.364286	4.52246	A	5.82152	A	Celegans _00878	F36H12.4 /// WBGene00018120	F36H12.4	Cel.20237	177306	---	0016021 // integral to membrane // inferred from electronic annotation	---
172598_x_at	hypothetical protein /// status:Predicted	-0.0897482	392.839	P	369.146	P	Celegans _00879	C52B11.4 /// WBGene00016873	C52B11.4	Cel.26175	183716	0009792 // embryonic development ending in birth or egg hatching // inferred from mutant phenotype /// 0018991 // oviposition // inferred from mutant phenotype	---	---
172599_x_at	hypothetical protein /// status:Confirmed	0.0901715	5368.01	P	5714.23	P	Celegans _00880	F23H11.5 /// WBGene00000263	F23H11.5	Cel.23334	175254	0002119 // nematode larval development // inferred from mutant phenotype /// 0009792 // embryonic development ending in birth or egg hatching // inferred from mutant phenotype /// 0010171 // body morphogenesis // inferred from mutant phenotype /// 0040007 // growth // inferred from mutant phenotype /// 0040010 // positive regulation of growth rate // inferred from mutant phenotype	0016021 // integral to membrane // inferred from electronic annotation	---
172600_x_at	F-box A protein /// locus:fbxa-57	-1.27287	27.7242	P	11.4732	A	Celegans _00881	fbxa-57 /// WBGene00016224	C29F9.10	Cel.10773	175176	---	---	0016765 // transferase activity, transferring alkyl or aryl (other than methyl) groups // inferred from electronic annotation
172601_x_at	MATH (meprin-associated Traf homology) domain containing /// locus:math-9	1.18792	8.92991	A	20.3444	A	Celegans _00882	math-9 /// WBGene00015838	C16C4.14	Cel.35652	182668	---	---	---
172602_x_at	hypothetical protein /// hypothetical protein /// hypothetical protein /// status:Predicted /// status:Predicted /// status:Partially_confirmed	0.0917184	3367.2	P	3588.22	P	Celegans _00883	B0393.8 /// F31E3.6 /// VB0393L.2 /// WBGene00007173 /// WBGene00012146 /// WBGene00017952	VB0393L.2	Cel.27898	181959 /// 185154 /// 189064	0000003 // reproduction // inferred from mutant phenotype /// 0009792 // embryonic development ending in birth or egg hatching // inferred from mutant phenotype	0016021 // integral to membrane // inferred from electronic annotation	---
172603_x_at	status:Partially_confirmed /// hypothetical protein	-3.68501	25.231	A	1.96172	A	Celegans _00884	WBGene00013600 /// Y87G2A.12	Y87G2A.12	Cel.16264	190779	---	---	---
172604_x_at	status:Partially_confirmed /// hypothetical protein	-0.759073	65.6337	P	38.7813	P	Celegans _00885	WBGene00022262 /// Y73C8C.3	Y73C8C.3	Cel.28439	190660	---	---	---
172605_x_at	Activated in Blocked Unfolded protein response /// Prion-like-(Q/N-rich)-domain-bearing protein /// Prion-like-(Q/N-rich)-domain-bearing protein /// Prion-like-(Q/N-rich)-domain-bearing protein /// Prion-like-(Q/N-rich)-domain-bearing protein /// Prion-like-(Q/N-rich)-domain-bearing protein /// locus:abu-5 /// locus:pqn-76 /// locus:pqn-78 /// locus:pqn-79 /// locus:pqn-90 /// locus:pqn-91	-0.16678	71.4553	P	63.6544	P	Celegans _00886	abu-5 /// pqn-76 /// pqn-78 /// pqn-79 /// pqn-90 /// pqn-91 /// WBGene00000028 /// WBGene00004158 /// WBGene00004159 /// WBGene00004160 /// WBGene00004170 /// WBGene00004171	Y105C5A.4	Cel.28511	190671 /// 190672 /// 190869 /// 190870 /// 190871 /// 190872	---	---	---
172606_x_at	status:Confirmed /// hypothetical protein	0.294098	43.4727	A	53.3026	A	Celegans _00887	WBGene00021996 /// Y59E9AL.6	Y59E9AL.6	Cel.37622	177298	---	---	---
172607_x_at	Daf-16-Dependent Longevity (WT but not daf-16 lifespan increased)	-0.13789	847.728	P	770.455	P	Celegans _00888	ddl-3	Y54G11A.8	Cel.21465	175087	0040010 // positive regulation of growth rate // inferred from mutant phenotype	---	0005488 // binding // inferred from electronic annotation
172608_x_at	hypothetical protein	-0.743387	2.88665	A	1.7243	A	Celegans _00889	Y26D4A.9	Y106G6G.5	Cel.28068	189549	---	---	0004867 // serine-type endopeptidase inhibitor activity // inferred from electronic annotation
172609_x_at	Chromosome INstability /// locus:cin-4	-0.0938111	308.904	P	289.456	P	Celegans _00890	cin-4 /// WBGene00022854	ZK1127.7	Cel.20522	191525	0000003 // reproduction // inferred from mutant phenotype /// 0000910 // cytokinesis // inferred from mutant phenotype /// 0006259 // DNA metabolic process // inferred from electronic annotation /// 0006265 // DNA topological change // inferred from electronic annotation /// 0009792 // embryonic development ending in birth or egg hatching // inferred from mutant phenotype /// 0051301 // cell divi…	0005694 // chromosome // inferred from electronic annotation	0003677 // DNA binding // inferred from electronic annotation /// 0003918 // DNA topoisomerase (ATP-hydrolyzing) activity // inferred from electronic annotation /// 0005524 // ATP binding // inferred from electronic annotation
172610_x_at	status:Partially_confirmed /// hypothetical protein	2.20706	11.8399	A	54.6685	A	Celegans _00891	WBGene00022572 /// ZC239.14	ZC239.14	Cel.13811	191124	0006813 // potassium ion transport // inferred from electronic annotation	0008076 // voltage-gated potassium channel complex // inferred from electronic annotation /// 0016020 // membrane // inferred from electronic annotation	0005249 // voltage-gated potassium channel activity // inferred from electronic annotation /// 0005515 // protein binding // inferred from electronic annotation
172611_x_at	status:Predicted /// hypothetical protein	0.342271	64.5869	A	81.8801	A	Celegans _00892	WBGene00012498 /// Y24F12A.3	Y24F12A.3	Cel.28062	189533	---	---	---
172612_x_at	hypothetical protein /// status:Predicted	-0.399854	41.1286	A	31.1728	A	Celegans _00893	F55C12.2 /// WBGene00018870	F55C12.2	Cel.26995	186302	---	---	---
172613_x_at	LSM Sm-like protein /// locus:lsm-3	0.0293744	2293.2	P	2340.37	P	Celegans _00894	lsm-3 /// WBGene00003077	Y62E10A.12	Cel.20667	178303	---	---	---
172614_x_at	hypothetical protein /// status:Confirmed /// status:Predicted	-0.0605167	2331	P	2235.24	P	Celegans _00895	C36A4.4 /// WBGene00007965 /// WBGene00019439	C36A4.4	Cel.32673	175497 /// 187060	0000003 // reproduction // inferred from mutant phenotype /// 0008152 // metabolic process // inferred from electronic annotation /// 0009792 // embryonic development ending in birth or egg hatching // inferred from mutant phenotype /// 0040010 // positive regulation of growth rate // inferred from mutant phenotype	0005737 // cytoplasm // inferred from electronic annotation	0003977 // UDP-N-acetylglucosamine diphosphorylase activity // inferred from electronic annotation /// 0016740 // transferase activity // inferred from electronic annotation /// 0016779 // nucleotidyltransferase activity // inferred from electronic annotation
172615_x_at	CYclin B /// locus:cyb-2.2	-0.0986532	7283.56	P	6802.15	P	Celegans _00896	cyb-2.2 /// WBGene00000867	H31G24.4	Cel.21406	171993	0000003 // reproduction // inferred from mutant phenotype /// 0000910 // cytokinesis // inferred from mutant phenotype /// 0001556 // oocyte maturation // inferred from genetic interaction /// 0002119 // nematode larval development // inferred from mutant phenotype /// 0007049 // cell cycle // inferred from electronic annotation /// 0009792 // embryonic development ending in birth or egg hatching…	0005634 // nucleus // inferred from electronic annotation	---
172616_x_at	---	-0.417085	55.1316	P	41.2901	P	Celegans _00897	---	Y116A8C.41	---	---	---	---	---
172617_x_at	hypothetical protein	-0.177251	570.421	P	504.473	P	Celegans _00898	H06I04.3	H06I04.3A	Cel.6604	175414	0000003 // reproduction // inferred from mutant phenotype /// 0002119 // nematode larval development // inferred from mutant phenotype /// 0006364 // rRNA processing // inferred from electronic annotation /// 0009792 // embryonic development ending in birth or egg hatching // inferred from mutant phenotype /// 0031167 // rRNA methylation // inferred from electronic annotation /// 0032259 // methy…	0005634 // nucleus // inferred from electronic annotation	0003676 // nucleic acid binding // inferred from electronic annotation /// 0008168 // methyltransferase activity // inferred from electronic annotation
172618_x_at	HIStone /// HIStone /// locus:his-28 /// locus:his-50	0.513076	856.102	P	1221.73	P	Celegans _00899	his-28 /// his-50 /// WBGene00001902 /// WBGene00001924	K06C4.2	Cel.33123	179260 /// 179264	0000003 // reproduction // inferred from mutant phenotype /// 0002119 // nematode larval development // inferred from mutant phenotype /// 0006334 // nucleosome assembly // inferred from electronic annotation /// 0006952 // defense response // inferred from mutant phenotype /// 0009792 // embryonic development ending in birth or egg hatching // inferred from mutant phenotype /// 0010171 // body m…	0000786 // nucleosome // inferred from electronic annotation /// 0005634 // nucleus // inferred from electronic annotation /// 0005694 // chromosome // inferred from electronic annotation	0003677 // DNA binding // inferred from electronic annotation
172619_x_at	---	0.291511	6.64857	A	8.13733	A	Celegans _00900	---	C33F10.10	---	---	---	---	---
172620_x_at	hypothetical protein	-0.346196	4331.05	P	3407.05	P	Celegans _00901	Y105C5B.12	Y105C5B.12	Cel.30553	178446	---	---	---
172621_x_at	hypothetical protein	-1.65807	22.8484	A	7.23982	A	Celegans _00902	Y46G5A.22	Y46G5A.22A	Cel.14053	174917	---	0016021 // integral to membrane // inferred from electronic annotation	---
172622_x_at	hypothetical protein /// status:Confirmed	0.418844	47.2159	P	63.1209	P	Celegans _00903	W04E12.7 /// WBGene00012252	Y116F11A.5	Cel.1437	189193	---	---	---
172623_at	status:Partially_confirmed /// hypothetical protein	-2.12509	9.45415	A	2.16723	A	Celegans _00904	WBGene00013635 /// Y105C5A.10	Y105C5A.10	Cel.11709	190875	---	---	---
172624_x_at	locus:nspe-3 /// hypothetical protein	2.16867	6.44699	A	28.9862	A	Celegans _00905	WBGene00012590 /// Y38E10A.12	Y38E10A.12	Cel.28110	189659	---	0016021 // integral to membrane // inferred from electronic annotation	---
172625_x_at	Neuropeptide-Like Protein /// locus:nlp-36	-0.281809	1390.77	P	1143.99	P	Celegans _00906	nlp-36 /// WBGene00007185	B0464.3	Cel.18129	176333	---	0016021 // integral to membrane // inferred from electronic annotation	---
172626_at	---	0.0118048	488.752	P	492.768	P	Celegans _00907	---	F07H5.4	---	---	---	---	---
172627_x_at	status:Predicted /// hypothetical protein /// hypothetical protein	-0.66652	36.4521	A	22.9657	A	Celegans _00908	WBGene00013636 /// Y105C5A.12 /// Y105C5A.13	Y105C5A.13	Cel.23444	178441 /// 190877	---	---	---
172628_x_at	locus:nspe-5 /// hypothetical protein	1.46079	26.7241	A	73.5606	P	Celegans _00909	WBGene00012594 /// Y38E10A.16	Y38E10A.16	Cel.28111	189662	---	0016021 // integral to membrane // inferred from electronic annotation	---
172629_x_at	status:Predicted /// status:Partially_confirmed /// hypothetical protein /// hypothetical protein	0.0449835	2938.49	P	3031.55	P	Celegans _00910	WBGene00021997 /// WBGene00022002 /// Y59E9AR.1 /// Y59E9AR.7	Y59E9AR.7	Cel.32609	177300 /// 177301	---	0005856 // cytoskeleton // inferred from electronic annotation	0005198 // structural molecule activity // inferred from electronic annotation
172630_x_at	hypothetical protein /// status:Confirmed	0.402178	329.353	P	435.24	P	Celegans _00911	C35D10.11 /// WBGene00016447	C35D10.11	Cel.6343	175648	---	---	0005198 // structural molecule activity // inferred from electronic annotation
172631_x_at	hypothetical protein	0.0967518	988.223	P	1056.77	P	Celegans _00912	Y25C1A.7	Y25C1A.7A	Cel.7362	173654	---	0016021 // integral to membrane // inferred from electronic annotation	---
172632_x_at	locus:nspe-4 /// hypothetical protein	-0.125163	40.1719	A	36.8336	P	Celegans _00913	WBGene00012589 /// Y38E10A.11	Y38E10A.11	Cel.14106	189658	---	0016021 // integral to membrane // inferred from electronic annotation	---
172633_x_at	---	-0.513596	210.475	P	147.432	P	Celegans _00914	---	Y55H10B.1	---	---	---	---	---
172634_x_at	hypothetical protein /// hypothetical protein /// status:Confirmed /// status:Partially_confirmed	-0.112627	1.87988	A	1.73871	A	Celegans _00915	F36H12.13 /// F36H12.14 /// WBGene00018126 /// WBGene00018127	F36H12.13	Cel.13004	185398 /// 185399	---	---	---
172635_x_at	locus:nspe-7 /// hypothetical protein	2.10247	29.6142	P	127.177	P	Celegans _00916	WBGene00012593 /// Y38E10A.15	Y38E10A.15	Cel.14103	189661	---	0016021 // integral to membrane // inferred from electronic annotation	---
172636_at	hypothetical protein /// status:Partially_confirmed	-3.50309	26.5234	A	2.33934	A	Celegans _00917	F35F10.14 /// WBGene00018063	F35F10.14	Cel.23717	185317	---	---	---
172637_x_at	hypothetical protein	0.0264472	2165.57	P	2205.64	P	Celegans _00918	F56B3.11	F56B3.11A	Cel.34987	176907	---	0016021 // integral to membrane // inferred from electronic annotation	---
172638_x_at	---	-0.0647281	53.8549	P	51.4921	A	Celegans _00919	---	Y76B12C.5	---	---	---	---	---
172639_at	---	0.154254	2.40331	A	2.67452	A	Celegans _00920	---	Y113G7B.20	---	---	---	---	---
172640_x_at	---	0.561705	106.525	P	157.232	A	Celegans _00921	---	C30G12.5	---	---	---	---	---
172641_x_at	HIStone /// HIStone /// HIStone /// HIStone /// locus:his-19 /// locus:his-21 /// locus:his-51 /// locus:his-53	0.245384	1326.43	P	1572.36	P	Celegans _00922	his-19 /// his-21 /// his-51 /// his-53 /// WBGene00001893 /// WBGene00001895 /// WBGene00001925 /// WBGene00001927	K06C4.11	Cel.32966	179261 /// 179265 /// 184112 /// 259800	0000003 // reproduction // inferred from mutant phenotype /// 0002119 // nematode larval development // inferred from mutant phenotype /// 0006281 // DNA repair // non-traceable author statement /// 0006334 // nucleosome assembly // inferred from electronic annotation /// 0006952 // defense response // inferred from mutant phenotype /// 0006997 // nucleus organization // inferred from mutant phen…	0000786 // nucleosome // inferred from electronic annotation /// 0000786 // nucleosome // inferred from reviewed computational analysis /// 0005634 // nucleus // inferred from electronic annotation /// 0005694 // chromosome // inferred from electronic annotation	0003677 // DNA binding // inferred from electronic annotation /// 0003677 // DNA binding // inferred from reviewed computational analysis
172642_s_at	hypothetical protein /// status:Partially_confirmed	0.0613989	712.141	P	743.102	P	Celegans _00923	T07G12.8 /// WBGene00011599	F23F12.2	Cel.34544	177947	0000003 // reproduction // inferred from mutant phenotype /// 0009792 // embryonic development ending in birth or egg hatching // inferred from mutant phenotype	0016021 // integral to membrane // inferred from electronic annotation	---
172643_s_at	hypothetical protein	-0.201486	1.60171	A	1.39293	A	Celegans _00924	Y55F3AM.3	Y55F3AM.3B	Cel.22967	176922	0000003 // reproduction // inferred from mutant phenotype /// 0002009 // morphogenesis of an epithelium // inferred from mutant phenotype /// 0002119 // nematode larval development // inferred from mutant phenotype /// 0006397 // mRNA processing // inferred from electronic annotation /// 0009792 // embryonic development ending in birth or egg hatching // inferred from mutant phenotype /// 0040007…	0005634 // nucleus // inferred from electronic annotation	0000166 // nucleotide binding // inferred from electronic annotation /// 0003676 // nucleic acid binding // inferred from electronic annotation /// 0003723 // RNA binding // inferred from electronic annotation
172644_at	hypothetical protein /// status:Confirmed	2.17023	1.72408	A	7.75999	A	Celegans _00925	T19C3.3 /// WBGene00020561	T19C3.3	Cel.25325	188586	---	---	---
172645_x_at	GLoBin /// locus:glb-9	-2.40513	6.7728	A	1.27865	A	Celegans _00926	glb-9 /// WBGene00016184	C28F5.3	Cel.25940	182985	0006810 // transport // inferred from electronic annotation /// 0015671 // oxygen transport // inferred from electronic annotation	---	0005344 // oxygen transporter activity // inferred from electronic annotation /// 0005506 // iron ion binding // inferred from electronic annotation /// 0019825 // oxygen binding // inferred from electronic annotation /// 0020037 // heme binding // inferred from electronic annotation /// 0046872 // metal ion binding // inferred from electronic annotation
172646_x_at	---	-0.589835	40.0802	A	26.63	A	Celegans _00927	---	F52C9.6	---	---	---	---	---
172647_x_at	HIStone /// HIStone /// HIStone /// locus:his-17 /// locus:his-27 /// locus:his-49	-0.0832245	3275.81	P	3092.19	P	Celegans _00928	his-17 /// his-27 /// his-49 /// WBGene00001891 /// WBGene00001901 /// WBGene00001923	K06C4.13	Cel.2350	184113 /// 191673 /// 246024	0000003 // reproduction // inferred from mutant phenotype /// 0002119 // nematode larval development // inferred from mutant phenotype /// 0006334 // nucleosome assembly // inferred from electronic annotation /// 0009792 // embryonic development ending in birth or egg hatching // inferred from mutant phenotype /// 0010171 // body morphogenesis // inferred from mutant phenotype /// 0040007 // grow…	0000786 // nucleosome // inferred from electronic annotation /// 0005634 // nucleus // inferred from electronic annotation /// 0005694 // chromosome // inferred from electronic annotation	0003677 // DNA binding // inferred from electronic annotation
172648_at	hypothetical protein /// status:Predicted	1.94919	2.33024	A	8.99841	A	Celegans _00929	F54F2.6 /// WBGene00018834	F54F2.6	Cel.29144	186252	---	---	---
172649_x_at	HIStone /// locus:his-61	-0.0246866	1480.33	P	1455.21	P	Celegans _00930	his-61 /// WBGene00001935	F55G1.10	Cel.21396	177521	0000003 // reproduction // inferred from mutant phenotype /// 0002119 // nematode larval development // inferred from mutant phenotype /// 0006281 // DNA repair // non-traceable author statement /// 0006334 // nucleosome assembly // inferred from electronic annotation /// 0006952 // defense response // inferred from mutant phenotype /// 0006997 // nucleus organization // inferred from mutant phen…	0000786 // nucleosome // inferred from electronic annotation /// 0000786 // nucleosome // inferred from reviewed computational analysis /// 0005634 // nucleus // inferred from electronic annotation /// 0005694 // chromosome // inferred from electronic annotation	0003677 // DNA binding // inferred from electronic annotation /// 0003677 // DNA binding // inferred from reviewed computational analysis
172650_x_at	HIStone /// locus:his-5 /// locus:his-18 /// locus:his-28 /// locus:his-50	-0.031369	549.663	P	537.841	P	Celegans _00931	his-18 /// WBGene00001879 /// WBGene00001892 /// WBGene00001902 /// WBGene00001924	K06C4.10	Cel.25563	179233 /// 179260 /// 179264 /// 179267	0000003 // reproduction // inferred from mutant phenotype /// 0002119 // nematode larval development // inferred from mutant phenotype /// 0006334 // nucleosome assembly // inferred from electronic annotation /// 0006952 // defense response // inferred from mutant phenotype /// 0009792 // embryonic development ending in birth or egg hatching // inferred from mutant phenotype /// 0010171 // body m…	0000786 // nucleosome // inferred from electronic annotation /// 0005634 // nucleus // inferred from electronic annotation /// 0005694 // chromosome // inferred from electronic annotation	0003677 // DNA binding // inferred from electronic annotation
172651_x_at	hypothetical protein /// status:Partially_confirmed	0.428322	4.30708	A	5.7959	A	Celegans _00932	C03C10.5 /// WBGene00007271	C03C10.5	Cel.29133	182157	---	---	---
172652_x_at	hypothetical protein /// status:Predicted	-2.74815	31.2976	A	4.65839	A	Celegans _00933	C02B8.7 /// WBGene00015325	C02B8.7	Cel.29406	182106	---	---	---
172653_at	hypothetical protein /// status:Confirmed	-1.18745	41.5506	P	18.2439	P	Celegans _00934	C28H8.2 /// WBGene00016193	C28H8.2	Cel.10788	182995	---	---	---
172654_x_at	hypothetical protein	-0.0149978	836.128	P	827.481	P	Celegans _00935	Y71F9B.13	Y71F9B.13A	Cel.16305	171841	---	---	---
172655_x_at	hypothetical protein /// status:Confirmed	-0.294515	1335.13	P	1088.59	P	Celegans _00936	F47B7.1 /// WBGene00018532	F47B7.1	Cel.20578	180666	---	0016020 // membrane // inferred from electronic annotation /// 0016021 // integral to membrane // inferred from electronic annotation	---
172656_x_at	hypothetical protein	-0.110141	516.785	P	478.8	P	Celegans _00937	Y71F9B.13	Y71F9B.13B	Cel.16305	171841	---	---	---
172657_x_at	hypothetical protein /// status:Partially_confirmed	-0.420996	199.443	P	148.966	P	Celegans _00938	C03B8.2 /// WBGene00015385	C03B8.2	Cel.25673	182154	0009792 // embryonic development ending in birth or egg hatching // inferred from mutant phenotype	---	---
172658_x_at	hypothetical protein /// status:Partially_confirmed	0.492799	19.9346	A	28.0514	A	Celegans _00939	C03B8.1 /// WBGene00015384	C03B8.1	Cel.25672	182153	---	0016020 // membrane // inferred from electronic annotation /// 0016021 // integral to membrane // inferred from electronic annotation	---
172659_x_at	hypothetical protein /// status:Confirmed	0.143518	3716.95	P	4105.73	P	Celegans _00940	T23F2.5 /// WBGene00020738	T23F2.5	Cel.20746	180823	---	0016020 // membrane // inferred from electronic annotation /// 0016021 // integral to membrane // inferred from electronic annotation	---
172660_s_at	status:Confirmed /// hypothetical protein	-0.170529	1529.88	P	1359.32	P	Celegans _00941	WBGene00012602 /// Y38E10A.24	Y38E10A.24	Cel.14094	174898	0002119 // nematode larval development // inferred from mutant phenotype /// 0009792 // embryonic development ending in birth or egg hatching // inferred from mutant phenotype /// 0040007 // growth // inferred from mutant phenotype /// 0040010 // positive regulation of growth rate // inferred from mutant phenotype	---	---
172661_x_at	HIStone /// locus:his-31	-0.265529	435.454	P	362.251	P	Celegans _00942	his-31 /// WBGene00001905	F17E9.12	Cel.29185	191677	0000003 // reproduction // inferred from mutant phenotype /// 0002119 // nematode larval development // inferred from mutant phenotype /// 0006334 // nucleosome assembly // inferred from electronic annotation /// 0006952 // defense response // inferred from mutant phenotype /// 0009792 // embryonic development ending in birth or egg hatching // inferred from mutant phenotype /// 0010171 // body m…	0000786 // nucleosome // inferred from electronic annotation /// 0005634 // nucleus // inferred from electronic annotation /// 0005694 // chromosome // inferred from electronic annotation	0003677 // DNA binding // inferred from electronic annotation
172662_x_at	status:Partially_confirmed /// hypothetical protein	-0.460467	10.3035	A	7.48808	A	Celegans _00943	WBGene00013316 /// Y57G11C.21	Y57G11C.21	Cel.22540	353434	0009186 // deoxyribonucleoside diphosphate metabolic process // inferred from electronic annotation /// 0055114 // oxidation reduction // inferred from electronic annotation	---	0004748 // ribonucleoside-diphosphate reductase activity // inferred from electronic annotation
172663_x_at	status:Predicted /// hypothetical protein	-0.0230034	20.7209	P	20.3932	A	Celegans _00944	WBGene00013315 /// Y57G11C.20	Y57G11C.20	Cel.34539	353433	---	---	---
172664_x_at	status:Predicted /// hypothetical protein	1.06168	1.85285	A	3.86755	A	Celegans _00945	WBGene00013313 /// Y57G11C.18	Y57G11C.18	Cel.29441	190375	---	---	---
172665_s_at	status:Predicted /// status:Predicted /// hypothetical protein /// hypothetical protein	1.69044	4.37537	A	14.1217	P	Celegans _00946	WBGene00022290 /// WBGene00022543 /// Y75D11A.1 /// ZC190.9	Y75D11A.1	Cel.29205	190721 /// 191098	---	---	---
172666_x_at	Prion-like-(Q/N-rich)-domain-bearing protein	-0.191766	77.76	M	68.0815	A	Celegans _00947	pqn-72	W01B11.4C	Cel.22454	189086	---	0016021 // integral to membrane // inferred from electronic annotation	---
172667_x_at	Prion-like-(Q/N-rich)-domain-bearing protein	-0.939426	65.422	A	34.1137	A	Celegans _00948	pqn-72	W01B11.4B	Cel.22454	189086	---	0016021 // integral to membrane // inferred from electronic annotation	---
172668_x_at	status:Partially_confirmed /// hypothetical protein	0.0575627	2288.41	P	2381.56	P	Celegans _00949	WBGene00021441 /// Y39A3CL.3	Y39A3CL.3	Cel.9834	189725	---	0016021 // integral to membrane // inferred from electronic annotation	---
172669_x_at	Sperm-Specific family, class P /// locus:ssp-10	-0.501689	583.811	P	412.334	P	Celegans _00950	ssp-10 /// WBGene00006039	K07F5.9	Cel.20680	177834	0000003 // reproduction // inferred from mutant phenotype /// 0040018 // positive regulation of multicellular organism growth // inferred from mutant phenotype	---	0005198 // structural molecule activity // inferred from electronic annotation
172670_x_at	RNA-dependent RNA polymerase Family /// locus:rrf-1	-0.261556	630.596	P	526.035	P	Celegans _00951	rrf-1 /// WBGene00004508	F26A3.3	Cel.19452	172523	---	---	---
172671_x_at	HIStone /// locus:his-38	0.121164	668.349	P	726.905	P	Celegans _00952	his-38 /// WBGene00001912	K03A1.6	Cel.29404	191680	0000003 // reproduction // inferred from mutant phenotype /// 0002119 // nematode larval development // inferred from mutant phenotype /// 0006334 // nucleosome assembly // inferred from electronic annotation /// 0006952 // defense response // inferred from mutant phenotype /// 0009792 // embryonic development ending in birth or egg hatching // inferred from mutant phenotype /// 0010171 // body m…	0000786 // nucleosome // inferred from electronic annotation /// 0005634 // nucleus // inferred from electronic annotation /// 0005694 // chromosome // inferred from electronic annotation	0003677 // DNA binding // inferred from electronic annotation
172672_x_at	---	-1.04365	41.4179	A	20.0917	A	Celegans _00953	---	Y73B6BL.L	---	---	---	---	---
172673_x_at	VITellogenin structural genes (yolk protein genes) /// locus:vit-3 /// locus:vit-4	0.148916	735.288	P	815.241	P	Celegans _00954	vit-3 /// WBGene00006927 /// WBGene00006928	F59D8.F	Cel.21335	180646 /// 180647	0006869 // lipid transport // inferred from electronic annotation /// 0009792 // embryonic development ending in birth or egg hatching // inferred from mutant phenotype /// 0040010 // positive regulation of growth rate // inferred from mutant phenotype	0005576 // extracellular region // inferred from electronic annotation	0005319 // lipid transporter activity // inferred from electronic annotation /// 0045735 // nutrient reservoir activity // inferred from electronic annotation
172674_x_at	---	0.0364191	176.358	P	180.866	P	Celegans _00955	---	F48A11.6	---	---	---	---	---
172675_x_at	HIstone H1 Like	0.379329	706.872	P	919.454	P	Celegans _00956	hil-7	C01B10.5	Cel.18220	177433	0006334 // nucleosome assembly // inferred from electronic annotation /// 0009792 // embryonic development ending in birth or egg hatching // inferred from mutant phenotype	0000786 // nucleosome // inferred from electronic annotation	0003677 // DNA binding // inferred from electronic annotation
172676_x_at	---	-0.514057	40.1109	A	28.0877	A	Celegans _00957	---	M03A1.4	---	---	---	---	---
172677_x_at	---	0.0521461	1.47845	A	1.53287	A	Celegans _00958	---	M03A1.5	---	---	---	---	---
172678_at	---	0.473529	15.5854	A	21.6404	A	Celegans _00959	---	F13B9.7	---	---	---	---	---
172679_x_at	HIStone /// HIStone /// HIStone /// locus:his-46 /// locus:his-56 /// locus:his-64	-0.0614509	1370.33	P	1313.19	P	Celegans _00960	his-46 /// his-56 /// his-64 /// WBGene00001920 /// WBGene00001930 /// WBGene00001938	F54E12.3	Cel.32620	178050 /// 178055 /// 178066	0000003 // reproduction // inferred from mutant phenotype /// 0002119 // nematode larval development // inferred from mutant phenotype /// 0006334 // nucleosome assembly // inferred from electronic annotation /// 0006952 // defense response // inferred from mutant phenotype /// 0009792 // embryonic development ending in birth or egg hatching // inferred from mutant phenotype /// 0010171 // body m…	0000786 // nucleosome // inferred from electronic annotation /// 0005634 // nucleus // inferred from electronic annotation /// 0005694 // chromosome // inferred from electronic annotation	0003677 // DNA binding // inferred from electronic annotation
172680_x_at	hypothetical protein	-0.886163	168.121	P	90.9623	P	Celegans _00961	B0361.2	F56C9.4	Cel.10946	176034	0000003 // reproduction // inferred from mutant phenotype	---	---
172681_x_at	hypothetical protein	-1.14758	17.6721	A	7.97689	A	Celegans _00962	D2092.1	ZC581.5	Cel.19013	172382	0009792 // embryonic development ending in birth or egg hatching // inferred from mutant phenotype	0016021 // integral to membrane // inferred from electronic annotation	0005515 // protein binding // inferred from physical interaction
172682_x_at	status:Partially_confirmed /// hypothetical protein	0.123484	479.692	P	522.558	P	Celegans _00963	WBGene00022532 /// ZC155.4	ZC155.6	Cel.9602	175713	0006071 // glycerol metabolic process // inferred from electronic annotation /// 0006629 // lipid metabolic process // inferred from electronic annotation /// 0040010 // positive regulation of growth rate // inferred from mutant phenotype	0016021 // integral to membrane // inferred from electronic annotation	0008081 // phosphoric diester hydrolase activity // inferred from electronic annotation /// 0008889 // glycerophosphodiester phosphodiesterase activity // inferred from electronic annotation
172683_x_at	Enhancer of Ksr-1 Lethality /// locus:ekl-1	0.140759	137.11	P	151.162	P	Celegans _00964	ekl-1 /// WBGene00009052	F22D6.13	Cel.18908	172444	0009792 // embryonic development ending in birth or egg hatching // inferred from mutant phenotype	---	0003676 // nucleic acid binding // inferred from electronic annotation
172684_x_at	hypothetical protein /// status:Partially_confirmed	-0.892804	4.90906	A	2.64385	A	Celegans _00965	F23F12.8 /// WBGene00017754	F23F12.7	Cel.10576	184907	0002119 // nematode larval development // inferred from mutant phenotype /// 0006030 // chitin metabolic process // inferred from electronic annotation /// 0040007 // growth // inferred from mutant phenotype	0005576 // extracellular region // inferred from electronic annotation /// 0016021 // integral to membrane // inferred from electronic annotation	0008061 // chitin binding // inferred from electronic annotation
172685_x_at	HIStone /// HIStone /// HIStone /// HIStone /// HIStone /// locus:his-8 /// locus:his-20 /// locus:his-22 /// locus:his-52 /// locus:his-54	0.358931	648.639	P	831.863	P	Celegans _00966	his-20 /// his-22 /// his-52 /// his-54 /// his-8 /// WBGene00001882 /// WBGene00001894 /// WBGene00001896 /// WBGene00001926 /// WBGene00001928	K06C4.12	Cel.33086	179262 /// 179266 /// 184117 /// 191670 /// 191675	0002119 // nematode larval development // inferred from mutant phenotype /// 0006334 // nucleosome assembly // inferred from electronic annotation /// 0009792 // embryonic development ending in birth or egg hatching // inferred from mutant phenotype /// 0040007 // growth // inferred from mutant phenotype /// 0040010 // positive regulation of growth rate // inferred from mutant phenotype /// 00400…	0000786 // nucleosome // inferred from electronic annotation /// 0005634 // nucleus // inferred from electronic annotation /// 0005694 // chromosome // inferred from electronic annotation	0003677 // DNA binding // inferred from electronic annotation
172686_x_at	hypothetical protein /// status:Confirmed	2.21928	9.05408	A	42.1614	P	Celegans _00967	F12A10.7 /// WBGene00017396	F12A10.7	Cel.29068	184375	---	---	---
172687_x_at	Major Sperm Protein /// locus:msp-74	-0.696419	641.44	P	395.834	P	Celegans _00968	msp-74 /// WBGene00003462	F09C12.7	Cel.29071	173882	---	---	0005198 // structural molecule activity // inferred from electronic annotation
172688_x_at	hypothetical protein /// status:Predicted	-2.47116	9.46252	A	1.70653	A	Celegans _00969	F21H12.2 /// WBGene00017684	F21H12.2	Cel.26538	184800	0009792 // embryonic development ending in birth or egg hatching // inferred from mutant phenotype	0016021 // integral to membrane // inferred from electronic annotation	---
172689_x_at	---	0.225304	450.228	A	526.327	M	Celegans _00970	---	ZC410.6	---	---	---	---	---
172690_x_at	hypothetical protein /// status:Predicted	-0.1778	30.7235	A	27.1612	A	Celegans _00971	F12A10.6 /// WBGene00017395	F12A10.6	Cel.34588	184374	0009792 // embryonic development ending in birth or egg hatching // inferred from mutant phenotype	---	---
172691_x_at	hypothetical protein /// status:Partially_confirmed	0.218521	1.52434	A	1.77363	A	Celegans _00972	T28D9.11 /// WBGene00020899	T28D9.11	---	189046	---	---	---
172692_x_at	hypothetical protein /// HIStone /// status:Confirmed /// locus:his-41	0.219278	710.488	P	827.115	P	Celegans _00973	C50F4.6 /// his-41 /// WBGene00001910 /// WBGene00001915	C50F4.6	Cel.20625	179340 /// 3565041	0002119 // nematode larval development // inferred from mutant phenotype /// 0006334 // nucleosome assembly // inferred from electronic annotation /// 0009792 // embryonic development ending in birth or egg hatching // inferred from mutant phenotype /// 0040007 // growth // inferred from mutant phenotype /// 0040011 // locomotion // inferred from mutant phenotype	0000786 // nucleosome // inferred from electronic annotation /// 0005634 // nucleus // inferred from electronic annotation /// 0005694 // chromosome // inferred from electronic annotation	0003677 // DNA binding // inferred from electronic annotation
172693_at	hypothetical protein /// serine/threonine protein phosphatase	0.276345	51.0825	A	61.8672	A	Celegans _00974	F22D6.9 /// WBGene00009054	F22D6.7	Cel.18906	184829	---	---	0004721 // phosphoprotein phosphatase activity // inferred from electronic annotation /// 0005506 // iron ion binding // inferred from electronic annotation /// 0016787 // hydrolase activity // inferred from electronic annotation
172694_x_at	GLoBin /// locus:glb-26	-0.240066	88.5912	P	75.0108	P	Celegans _00975	glb-26 /// WBGene00011913	T22C1.2	Cel.7976	172564	0006810 // transport // inferred from electronic annotation /// 0015671 // oxygen transport // inferred from electronic annotation	---	0005344 // oxygen transporter activity // inferred from electronic annotation /// 0005506 // iron ion binding // inferred from electronic annotation /// 0019825 // oxygen binding // inferred from electronic annotation /// 0020037 // heme binding // inferred from electronic annotation
172695_x_at	Sperm-Specific family, class Q /// locus:ssq-3	-0.705358	95.9384	A	58.8381	A	Celegans _00976	ssq-3 /// WBGene00006052	ZC477.1	Cel.23985	191964	---	---	---
172696_x_at	VITellogenin structural genes (yolk protein genes) /// locus:vit-5	0.284304	29477.4	P	35898.2	P	Celegans _00977	vit-5 /// WBGene00006929	C04F6.1	Cel.16883	180630	0006869 // lipid transport // inferred from electronic annotation /// 0008340 // determination of adult lifespan // inferred from mutant phenotype /// 0009792 // embryonic development ending in birth or egg hatching // inferred from mutant phenotype /// 0040010 // positive regulation of growth rate // inferred from mutant phenotype	0005576 // extracellular region // inferred from electronic annotation	0005319 // lipid transporter activity // inferred from electronic annotation /// 0045735 // nutrient reservoir activity // inferred from electronic annotation
172697_x_at	GPD (glyceraldehyde 3-phosphate dehydrogenase) /// locus:gpd-3	-0.049219	13165.5	P	12723.9	P	Celegans _00978	gpd-3 /// WBGene00001685	K10B3.7	Cel.35600	180601	0006006 // glucose metabolic process // inferred from electronic annotation /// 0006096 // glycolysis // inferred from electronic annotation /// 0008152 // metabolic process // inferred from electronic annotation /// 0009792 // embryonic development ending in birth or egg hatching // inferred from mutant phenotype /// 0055114 // oxidation reduction // inferred from electronic annotation	0005737 // cytoplasm // inferred from electronic annotation	0003824 // catalytic activity // inferred from electronic annotation /// 0004365 // glyceraldehyde-3-phosphate dehydrogenase (phosphorylating) activity // inferred from electronic annotation /// 0005488 // binding // inferred from electronic annotation /// 0008943 // glyceraldehyde-3-phosphate dehydrogenase activity // inferred from electronic annotation /// 0016491 // oxidoreductase activity // …
172698_x_at	COLlagen /// locus:col-119	0.236559	28246	P	33278.9	P	Celegans _00979	col-119 /// WBGene00000693	C53B4.5	Cel.30524	177715	---	0016021 // integral to membrane // inferred from electronic annotation	0042302 // structural constituent of cuticle // inferred from electronic annotation
172699_x_at	Chromosome INstability /// locus:cin-4	0.116776	227.657	P	246.85	P	Celegans _00980	cin-4 /// WBGene00022854	ZK1127.8	Cel.20522	191525	0000003 // reproduction // inferred from mutant phenotype /// 0000910 // cytokinesis // inferred from mutant phenotype /// 0006259 // DNA metabolic process // inferred from electronic annotation /// 0006265 // DNA topological change // inferred from electronic annotation /// 0009792 // embryonic development ending in birth or egg hatching // inferred from mutant phenotype /// 0051301 // cell divi…	0005694 // chromosome // inferred from electronic annotation	0003677 // DNA binding // inferred from electronic annotation /// 0003918 // DNA topoisomerase (ATP-hydrolyzing) activity // inferred from electronic annotation /// 0005524 // ATP binding // inferred from electronic annotation
172700_x_at	COLlagen /// locus:col-157	0.165551	3589.99	P	4026.51	P	Celegans _00981	col-157 /// WBGene00000730	T11F9.9	Cel.21601	188426	0002119 // nematode larval development // inferred from mutant phenotype /// 0009792 // embryonic development ending in birth or egg hatching // inferred from mutant phenotype /// 0010171 // body morphogenesis // inferred from mutant phenotype /// 0040007 // growth // inferred from mutant phenotype /// 0040011 // locomotion // inferred from mutant phenotype	0016021 // integral to membrane // inferred from electronic annotation	0042302 // structural constituent of cuticle // inferred from electronic annotation
172701_x_at	COLlagen /// locus:col-125	0.340275	8825.06	P	11172.5	P	Celegans _00982	col-125 /// WBGene00000699	C29F4.1	Cel.23437	178029	0002119 // nematode larval development // inferred from mutant phenotype /// 0010171 // body morphogenesis // inferred from mutant phenotype /// 0040011 // locomotion // inferred from mutant phenotype	0016021 // integral to membrane // inferred from electronic annotation	0042302 // structural constituent of cuticle // inferred from electronic annotation
172702_x_at	HIStone /// locus:his-62	0.071624	1148.79	P	1207.26	P	Celegans _00983	his-62 /// WBGene00001936	F55G1.3	Cel.27008	186326	0000003 // reproduction // inferred from mutant phenotype /// 0002119 // nematode larval development // inferred from mutant phenotype /// 0006334 // nucleosome assembly // inferred from electronic annotation /// 0009792 // embryonic development ending in birth or egg hatching // inferred from mutant phenotype /// 0040007 // growth // inferred from mutant phenotype /// 0040010 // positive regulat…	0000786 // nucleosome // inferred from electronic annotation /// 0005634 // nucleus // inferred from electronic annotation /// 0005694 // chromosome // inferred from electronic annotation	0003677 // DNA binding // inferred from electronic annotation
172703_x_at	COLlagen /// locus:col-160	0.165373	16989.2	P	19052.6	P	Celegans _00984	col-160 /// WBGene00000733	F57B1.4	Cel.24968	179804	---	0016021 // integral to membrane // inferred from electronic annotation	0042302 // structural constituent of cuticle // inferred from electronic annotation
172704_x_at	Sperm-Specific family, class P /// Sperm-Specific family, class P /// locus:ssp-9 /// locus:ssp-11	-0.190078	422.316	P	370.185	P	Celegans _00985	ssp-11 /// ssp-9 /// WBGene00006038 /// WBGene00006040	T28H11.6	Cel.24388	177264 /// 177266	---	---	0005198 // structural molecule activity // inferred from electronic annotation
172705_x_at	COLlagen /// locus:col-159	-0.0168375	8625.51	P	8525.42	P	Celegans _00986	col-159 /// WBGene00000732	F57B1.3	Cel.8965	179803	---	0016021 // integral to membrane // inferred from electronic annotation	0042302 // structural constituent of cuticle // inferred from electronic annotation
172706_x_at	hypothetical protein /// cuticlin	0.612532	212.769	P	325.311	P	Celegans _00987	cuticlin /// WBGene00009982	F53F1.4	Cel.20539	179822	---	---	---
172707_x_at	Transbilayer Amphipath Transporters (subfamily IV P-type ATPase)	2.645	6.14284	A	38.4231	A	Celegans _00988	tat-4	T24H7.5A	Cel.18236	174031	0002119 // nematode larval development // inferred from mutant phenotype /// 0006754 // ATP biosynthetic process // inferred from electronic annotation /// 0008152 // metabolic process // inferred from electronic annotation /// 0015914 // phospholipid transport // inferred from electronic annotation /// 0040007 // growth // inferred from mutant phenotype /// 0040018 // positive regulation of mult…	0016020 // membrane // inferred from electronic annotation /// 0016021 // integral to membrane // inferred from electronic annotation	0000166 // nucleotide binding // inferred from electronic annotation /// 0000287 // magnesium ion binding // inferred from electronic annotation /// 0003824 // catalytic activity // inferred from electronic annotation /// 0004012 // phospholipid-translocating ATPase activity // inferred from electronic annotation /// 0005524 // ATP binding // inferred from electronic annotation /// 0015662 // ATP…
172708_x_at	---	0.0548835	80.6955	A	83.8245	A	Celegans _00989	---	T21D12.6	---	---	---	---	---
172709_x_at	COLlagen /// locus:col-147	-0.503277	9660.79	P	6815.71	P	Celegans _00990	col-147 /// WBGene00000720	T06E4.4	Cel.2437	179351	0009792 // embryonic development ending in birth or egg hatching // inferred from mutant phenotype	0016021 // integral to membrane // inferred from electronic annotation	0042302 // structural constituent of cuticle // inferred from electronic annotation
172710_x_at	COLlagen /// locus:col-146	0.0984102	5331.25	P	5707.6	P	Celegans _00991	col-146 /// WBGene00000719	T06E4.6	Cel.21663	188178	---	0016021 // integral to membrane // inferred from electronic annotation	0005515 // protein binding // inferred from physical interaction /// 0042302 // structural constituent of cuticle // inferred from electronic annotation
172711_x_at	hypothetical protein /// collagen	0.732719	7.64276	A	12.7005	A	Celegans _00992	collagen /// WBGene00010343	F59F5.4	Cel.821	186635	---	0016021 // integral to membrane // inferred from electronic annotation	---
172712_x_at	---	-1.79203	9.71099	A	2.80421	A	Celegans _00993	---	W02B3.6	---	---	---	---	---
172713_x_at	Nematode Specific Peptide family, group C /// Nematode Specific Peptide family, group C /// Nematode Specific Peptide family, group C /// Nematode Specific Peptide family, group C /// Nematode Specific Peptide family, group C /// Nematode Specific Peptide family, group C /// Nematode Specific Peptide family, group C /// Nematode Specific Peptide family, group C /// Nematode Specific Peptide famil…	-0.0600008	1407.17	P	1349.85	P	Celegans _00994	nspc-1 /// nspc-10 /// nspc-12 /// nspc-13 /// nspc-14 /// nspc-15 /// nspc-2 /// nspc-3 /// nspc-4 /// nspc-5 /// nspc-6 /// nspc-9 /// WBGene00009634 /// WBGene00009637 /// WBGene00009638 /// WBGene00009639 /// WBGene00009640 /// WBGene00023477 /// WBGene00023493 /// WBGene00044337 /// WBGene00044338 /// WBGene00044339 /// WBGene00044340 /// WBGene00044357	F42F12.6	Cel.21454	181391 /// 181392 /// 181394 /// 181395 /// 181396 /// 185671 /// 259717 /// 3564795 /// 3564889 /// 3565092 /// 3565449 /// 3566000	---	---	---
172714_x_at	Major Sperm Protein /// locus:msp-31	-0.0605012	2137.47	P	2049.69	P	Celegans _00995	msp-31 /// WBGene00003429	R05F9.13	Cel.34229	173849	0000003 // reproduction // inferred from mutant phenotype /// 0009792 // embryonic development ending in birth or egg hatching // inferred from mutant phenotype	0005737 // cytoplasm // inferred from electronic annotation /// 0005856 // cytoskeleton // inferred from electronic annotation /// 0031143 // pseudopodium // inferred from electronic annotation /// 0042995 // cell projection // inferred from electronic annotation	0005198 // structural molecule activity // inferred from electronic annotation
172715_x_at	Nematode Specific Peptide family, group C /// Nematode Specific Peptide family, group C /// Nematode Specific Peptide family, group C /// Nematode Specific Peptide family, group C /// Nematode Specific Peptide family, group C /// Nematode Specific Peptide family, group C /// Nematode Specific Peptide family, group C /// Nematode Specific Peptide family, group C /// Nematode Specific Peptide famil…	-0.0676462	545.406	P	520.423	P	Celegans _00996	nspc-10 /// nspc-12 /// nspc-13 /// nspc-14 /// nspc-15 /// nspc-2 /// nspc-3 /// nspc-4 /// nspc-5 /// nspc-6 /// nspc-9 /// WBGene00009634 /// WBGene00009637 /// WBGene00009638 /// WBGene00009639 /// WBGene00009640 /// WBGene00023493 /// WBGene00044337 /// WBGene00044338 /// WBGene00044339 /// WBGene00044340 /// WBGene00044357	F42F12.7	Cel.21454	181391 /// 181392 /// 181394 /// 181395 /// 181396 /// 185671 /// 3564795 /// 3564889 /// 3565092 /// 3565449 /// 3566000	---	---	---
172716_x_at	Nematode Specific Peptide family, group C /// Nematode Specific Peptide family, group C /// Nematode Specific Peptide family, group C /// Nematode Specific Peptide family, group C /// Nematode Specific Peptide family, group C /// Nematode Specific Peptide family, group C /// Nematode Specific Peptide family, group C /// Nematode Specific Peptide family, group C /// Nematode Specific Peptide famil…	-0.324443	1552.57	P	1239.89	P	Celegans _00997	nspc-10 /// nspc-12 /// nspc-13 /// nspc-14 /// nspc-15 /// nspc-2 /// nspc-3 /// nspc-6 /// nspc-9 /// WBGene00009634 /// WBGene00009637 /// WBGene00009638 /// WBGene00009639 /// WBGene00009640 /// WBGene00023493 /// WBGene00044337 /// WBGene00044338 /// WBGene00044357	F42F12.1	Cel.21454	181391 /// 181392 /// 181394 /// 181395 /// 181396 /// 185671 /// 3564889 /// 3565449 /// 3566000	---	---	---
172717_x_at	SLOwpoke potassium channel family	-0.884017	65.7779	P	35.6422	P	Celegans _00998	slo-2	F08B12.3A	Cel.16922	181332	0006813 // potassium ion transport // inferred from electronic annotation /// 0008152 // metabolic process // inferred from electronic annotation	0016020 // membrane // inferred from electronic annotation /// 0016021 // integral to membrane // inferred from electronic annotation	0003824 // catalytic activity // inferred from electronic annotation /// 0005216 // ion channel activity // inferred from electronic annotation /// 0005488 // binding // inferred from electronic annotation /// 0015269 // calcium-activated potassium channel activity // inferred from electronic annotation
172718_x_at	---	2.4078	5.01665	A	26.6216	A	Celegans _00999	---	ZC178.1	---	---	---	---	---
172719_x_at	Sperm-Specific family, class P /// locus:ssp-31	0.363635	59.2766	P	76.269	P	Celegans _01000	ssp-31 /// WBGene00006048	ZK1225.6	Cel.128	173187	---	---	0005198 // structural molecule activity // inferred from electronic annotation /// 0005515 // protein binding // inferred from physical interaction
172720_x_at	PhosphoLipase C	0.0862159	94.4494	P	100.266	P	Celegans _01001	plc-1	F31B12.1B	Cel.22953	181274	0000003 // reproduction // inferred from mutant phenotype /// 0006629 // lipid metabolic process // inferred from electronic annotation /// 0007165 // signal transduction // inferred from electronic annotation /// 0007242 // intracellular signaling cascade // inferred from electronic annotation /// 0007264 // small GTPase mediated signal transduction // inferred from electronic annotation /// 004…	0005622 // intracellular // inferred from electronic annotation	0004435 // phosphoinositide phospholipase C activity // inferred from electronic annotation /// 0004629 // phospholipase C activity // inferred from electronic annotation /// 0004871 // signal transducer activity // inferred from electronic annotation /// 0005085 // guanyl-nucleotide exchange factor activity // inferred from electronic annotation /// 0005509 // calcium ion binding // inferred fro…
172721_x_at	CEll Death abnormality	-0.079434	142.635	P	134.994	P	Celegans _01002	ced-10	C09G12.8B	Cel.19354	177111	0001764 // neuron migration // inferred from genetic interaction /// 0002009 // morphogenesis of an epithelium // inferred from mutant phenotype /// 0002119 // nematode larval development // inferred from genetic interaction /// 0002119 // nematode larval development // inferred from mutant phenotype /// 0006886 // intracellular protein transport // inferred from electronic annotation /// 0006909…	0005622 // intracellular // inferred from electronic annotation /// 0005886 // plasma membrane // inferred from electronic annotation /// 0009986 // cell surface // inferred from electronic annotation /// 0016020 // membrane // inferred from electronic annotation /// 0016021 // integral to membrane // inferred from direct assay /// 0031225 // anchored to membrane // inferred from electronic annot…	0000166 // nucleotide binding // inferred from electronic annotation /// 0003924 // GTPase activity // inferred from direct assay /// 0003924 // GTPase activity // inferred from electronic annotation /// 0005515 // protein binding // inferred from electronic annotation /// 0005515 // protein binding // inferred from physical interaction /// 0005525 // GTP binding // inferred from direct assay ///…
172722_x_at	Nuclear Hormone Receptor family /// locus:nhr-59	0.585537	33.2952	P	49.9627	P	Celegans _01003	nhr-59 /// WBGene00003649	T27B7.1	Cel.19467	178707	0006350 // transcription // inferred from electronic annotation /// 0006355 // regulation of transcription, DNA-dependent // inferred from electronic annotation /// 0045449 // regulation of transcription // inferred from electronic annotation	0005634 // nucleus // inferred from electronic annotation	0003677 // DNA binding // inferred from electronic annotation /// 0003700 // transcription factor activity // inferred from electronic annotation /// 0003707 // steroid hormone receptor activity // inferred from electronic annotation /// 0004872 // receptor activity // inferred from electronic annotation /// 0008270 // zinc ion binding // inferred from electronic annotation /// 0043565 // sequenc…
172723_x_at	COLlagen /// locus:col-10 /// locus:col-144	0.0130097	12059.5	P	12168.8	P	Celegans _01004	col-10 /// WBGene00000599 /// WBGene00000717	B0222.8	Cel.34228	179296 /// 179298	---	0016021 // integral to membrane // inferred from electronic annotation	0042302 // structural constituent of cuticle // inferred from electronic annotation
172724_x_at	Major Sperm Protein /// locus:msp-33	-0.051021	843.632	P	814.319	P	Celegans _01005	msp-33 /// WBGene00003431	R05F9.8	Cel.21791	173844	0040010 // positive regulation of growth rate // inferred from mutant phenotype	0005737 // cytoplasm // inferred from electronic annotation /// 0005856 // cytoskeleton // inferred from electronic annotation /// 0031143 // pseudopodium // inferred from electronic annotation /// 0042995 // cell projection // inferred from electronic annotation	0005198 // structural molecule activity // inferred from electronic annotation
172725_x_at	Major Sperm Protein /// locus:msp-32	0.136898	299.303	P	329.095	P	Celegans _01006	msp-32 /// WBGene00003430	R05F9.3	Cel.28736	191709	0009792 // embryonic development ending in birth or egg hatching // inferred from mutant phenotype	0005737 // cytoplasm // inferred from electronic annotation /// 0005856 // cytoskeleton // inferred from electronic annotation /// 0031143 // pseudopodium // inferred from electronic annotation /// 0042995 // cell projection // inferred from electronic annotation	0005198 // structural molecule activity // inferred from electronic annotation
172726_x_at	COLlagen /// locus:col-154 /// locus:col-155	0.0752131	12029.7	P	12673.5	P	Celegans _01007	col-154 /// WBGene00000727 /// WBGene00000728	F55C10.2	---	186300 /// 186301	0002119 // nematode larval development // inferred from mutant phenotype /// 0009792 // embryonic development ending in birth or egg hatching // inferred from mutant phenotype /// 0010171 // body morphogenesis // inferred from mutant phenotype /// 0040007 // growth // inferred from mutant phenotype /// 0040011 // locomotion // inferred from mutant phenotype	0016021 // integral to membrane // inferred from electronic annotation	0042302 // structural constituent of cuticle // inferred from electronic annotation
172727_x_at	---	1.79055	1.26863	A	4.3888	A	Celegans _01008	---	R05F9.4	---	---	---	---	---
172728_x_at	G Protein Regulator /// locus:gpr-2	0.187854	1037.2	P	1181.44	P	Celegans _01009	gpr-2 /// WBGene00001689	C38C10.4	Cel.23377	176318	0000003 // reproduction // inferred from mutant phenotype /// 0000910 // cytokinesis // inferred from mutant phenotype /// 0002119 // nematode larval development // inferred from mutant phenotype /// 0007049 // cell cycle // inferred from electronic annotation /// 0007052 // mitotic spindle organization // inferred from mutant phenotype /// 0007067 // mitosis // inferred from electronic annotatio…	0005737 // cytoplasm // inferred from electronic annotation /// 0005819 // spindle // inferred from electronic annotation /// 0005938 // cell cortex // inferred from electronic annotation	0005096 // GTPase activator activity // inferred from electronic annotation
172729_x_at	COLlagen /// locus:col-73	0.218317	2716.48	P	3160.28	P	Celegans _01010	col-73 /// WBGene00000649	F11G11.12	Cel.15450	184366	0010171 // body morphogenesis // inferred from mutant phenotype	0016021 // integral to membrane // inferred from electronic annotation	0042302 // structural constituent of cuticle // inferred from electronic annotation
172730_x_at	hypothetical protein	-0.492136	40.5857	A	28.8553	A	Celegans _01011	H28G03.4	F26H9.3	Cel.27146	186793	---	---	---
172731_x_at	---	0.143414	158.962	P	175.576	P	Celegans _01012	---	T27E7.7	---	---	---	---	---
172732_x_at	HIStone /// locus:his-59	-0.367136	2025.08	P	1570.09	P	Celegans _01013	his-59 /// WBGene00001933	F55G1.2	Cel.27007	186325	0000003 // reproduction // inferred from mutant phenotype /// 0002119 // nematode larval development // inferred from mutant phenotype /// 0006334 // nucleosome assembly // inferred from electronic annotation /// 0009792 // embryonic development ending in birth or egg hatching // inferred from mutant phenotype /// 0010171 // body morphogenesis // inferred from mutant phenotype /// 0040007 // grow…	0000786 // nucleosome // inferred from electronic annotation /// 0005634 // nucleus // inferred from electronic annotation /// 0005694 // chromosome // inferred from electronic annotation	0003677 // DNA binding // inferred from electronic annotation
172733_x_at	HIStone /// locus:his-5 /// locus:his-18 /// locus:his-28 /// locus:his-50	0.0623174	1195.38	P	1248.15	P	Celegans _01014	his-5 /// WBGene00001879 /// WBGene00001892 /// WBGene00001902 /// WBGene00001924	F45F2.3	Cel.770	179233 /// 179260 /// 179264 /// 179267	0000003 // reproduction // inferred from mutant phenotype /// 0002119 // nematode larval development // inferred from mutant phenotype /// 0006334 // nucleosome assembly // inferred from electronic annotation /// 0006952 // defense response // inferred from mutant phenotype /// 0009792 // embryonic development ending in birth or egg hatching // inferred from mutant phenotype /// 0010171 // body m…	0000786 // nucleosome // inferred from electronic annotation /// 0005634 // nucleus // inferred from electronic annotation /// 0005694 // chromosome // inferred from electronic annotation	0003677 // DNA binding // inferred from electronic annotation
172734_x_at	Major sperm protein /// hypothetical protein	-0.902042	179.166	P	95.8769	P	Celegans _01015	WBGene00022875 /// ZK1248.4	ZK1248.4	Cel.25530	173984	---	---	0005198 // structural molecule activity // inferred from electronic annotation
172735_x_at	COLlagen /// COLlagen /// COLlagen /// locus:col-167 /// locus:col-168 /// locus:col-170	0.0240531	4310.22	P	4382.69	P	Celegans _01016	col-167 /// col-168 /// col-170 /// WBGene00000740 /// WBGene00000741 /// WBGene00000743	T10E10.1	Cel.37029	180907 /// 180908 /// 353462	0010171 // body morphogenesis // inferred from mutant phenotype /// 0040010 // positive regulation of growth rate // inferred from mutant phenotype /// 0040011 // locomotion // inferred from mutant phenotype	0016021 // integral to membrane // inferred from electronic annotation	0042302 // structural constituent of cuticle // inferred from electronic annotation
172736_x_at	COLlagen /// locus:col-167 /// locus:col-168 /// locus:col-169	-0.0557626	4388.88	P	4222.47	P	Celegans _01017	col-167 /// WBGene00000740 /// WBGene00000741 /// WBGene00000742	T10E10.2	Cel.21327	180907 /// 180908 /// 180909	0010171 // body morphogenesis // inferred from mutant phenotype /// 0040010 // positive regulation of growth rate // inferred from mutant phenotype /// 0040011 // locomotion // inferred from mutant phenotype	0016021 // integral to membrane // inferred from electronic annotation	0042302 // structural constituent of cuticle // inferred from electronic annotation
172737_x_at	Elongation Factor Kinase	-0.00716811	647.286	P	644.078	P	Celegans _01018	efk-1	F42A10.4	Cel.5654	175871	0006468 // protein amino acid phosphorylation // inferred from electronic annotation	---	0000166 // nucleotide binding // inferred from electronic annotation /// 0004674 // protein serine/threonine kinase activity // inferred from electronic annotation /// 0004686 // elongation factor-2 kinase activity // inferred from electronic annotation /// 0005488 // binding // inferred from electronic annotation /// 0005509 // calcium ion binding // inferred from electronic annotation /// 00055…
[truncated: 21,530 more rows]
