# Supplementary material for: The Caenorhabditis elegans JNK Signaling Pathway Activates Expression of Stress Response Genes by Derepressing the Fos/HDAC Repressor Complex
Source: PLoS Genet. 2013 Feb 21;9(2):e1003315. doi: 10.1371/journal.pgen.1003315 (PMC3578760; doi:10.1371/journal.pgen.1003315)
Supplement: Table S4 — List of genes that were up-regulated by Cu2+ in wild-type animals. A microarray analysis was carried out to examine gene expression changes in wild-type and kgb-1 mutant animals subjected to heavy metal stress. 334 genes were chosen that were up-regulated greater than 2-fold by Cu2+ in wild-type animals. (XLSX) [file pgen.1003315.s013.xlsx]

## Sheet: Sheet1
Table S4. List of genes that were up-regulated by Cu2+ in wild-type animals, but unchanged in kgb-1 mutants.
Probe Set ID	Gene Title	Probe ID	Gene Symbol	Representative Public ID	UniGene ID	Entrez Gene
183676_s_at	NUclear localized Metal Responsive /// NUclear localized Metal Responsive /// locus:numr-2 /// locus:numr-1	Celegans _11957	numr-1 /// numr-2 /// WBGene00017267 /// WBGene00017270	F08F8.5	Cel.10634	176048 /// 176049
182999_at	hypothetical protein /// status:Partially_confirmed	Celegans _11280	W06H8.2 /// WBGene00021066	W06H8.2	Cel.1991	179009
174957_s_at	O-ACyltransferase homolog /// locus:oac-31	Celegans _03238	oac-31 /// WBGene00018707	CEK134A9R	Cel.5514	178643
188371_at	hypothetical protein	Celegans _16652	chitinase	C08H9.4	Cel.34610	182430
185003_s_at	O-ACyltransferase homolog /// locus:oac-31	Celegans _13284	oac-31 /// WBGene00018707	F52F10.3	Cel.5514	178643
179090_at	hypothetical protein /// status:Partially_confirmed	Celegans _07371	F25B3.5 /// WBGene00009102	F25B3.5	Cel.23959	184916
176851_at	status:Partially_confirmed /// hypothetical protein	Celegans _05132	WBGene00021491 /// Y40B10A.6	Y40B10A.6	Cel.1796	189789
191074_at	UDP-GlucuronosylTransferase /// locus:ugt-3	Celegans _19355	ugt-3 /// WBGene00013903	ZC455.3	Cel.1360	191174
186726_at	locus:nspe-1 /// hypothetical protein	Celegans _15007	WBGene00012591 /// Y38E10A.13	Y38E10A.13	Cel.14104	189660
178571_s_at	FIP (Fungus-Induced Protein) Related /// FIP (Fungus-Induced Protein) Related /// locus:fipr-22 /// locus:fipr-23	Celegans _06852	fipr-22 /// fipr-23 /// WBGene00007989 /// WBGene00007990	C37A5.2	Cel.19135	173283 /// 259409
172220_x_at	FIP (Fungus-Induced Protein) Related /// locus:fipr-22 /// locus:fipr-23	Celegans _00501	fipr-23 /// WBGene00007989 /// WBGene00007990	C37A5.4	Cel.30395	173283 /// 259409
190494_s_at	GLutamate Receptor family (AMPA)	Celegans _18775	glr-2	B0280.12	Cel.19346	175999
183442_at	hypothetical protein /// status:Partially_confirmed	Celegans _11723	K10D11.2 /// WBGene00010746	K10D11.2	Cel.12610	187267
174294_at	hypothetical protein	Celegans _02575	C25F6.7	C29800	Cel.6730	180816
183813_at	Serpentine Receptor, class X /// locus:srx-79	Celegans _12094	srx-79 /// WBGene00005970	C01G10.2	Cel.9396	182079
184961_s_at	Helix Loop Helix /// Helix Loop Helix /// locus:hlh-25 /// locus:hlh-27	Celegans _13242	hlh-25 /// hlh-27 /// WBGene00001964 /// WBGene00001966	C17C3.10	Cel.25856	182717 /// 182719
178148_at	F-box A protein /// locus:fbxa-187	Celegans _06429	fbxa-187 /// WBGene00009838	F47H4.7	Cel.3510	185953
172628_x_at	locus:nspe-5 /// hypothetical protein	Celegans _00909	WBGene00012594 /// Y38E10A.16	Y38E10A.16	Cel.28111	189662
178618_at	hypothetical protein /// status:Predicted	Celegans _06899	T05A6.4 /// WBGene00011458	T05A6.4	Cel.27559	188079
193418_s_at	Glutathione S-Transferase /// locus:gst-9	Celegans _21699	gst-9 /// WBGene00001757	R05F9.5B	Cel.14654	187615
192823_at	hypothetical protein /// Sodium/phosphate transporter protein	Celegans _21104	F41C3.2 /// WBGene00018268	F41C3.2	Cel.36508	173821
175928_at	---	Celegans _04209	---	Y73B3A.L	---	---
176680_at	hypothetical protein /// status:Confirmed	Celegans _04961	C45B2.2 /// WBGene00016659	C45B2.2	Cel.11172	180877
188116_at	Onchocerca Related Antigen family /// locus:ora-1	Celegans _16397	ora-1 /// WBGene00003879	F57H12.3	Cel.12542	191739
183134_at	Novel Channel type/putative Nematode CAlcium channel	Celegans _11415	nca-1	C11D2.5	Cel.17060	177379
174628_s_at	hypothetical protein /// status:Partially_confirmed	Celegans _02909	H03E18.1 /// WBGene00019148	CEK006GYR	Cel.796	181103
190585_at	OV-17 antigen precursor /// hypothetical protein	Celegans _18866	WBGene00014173 /// ZK970.7	ZK970.7	Cel.13725	191473
186012_s_at	hypothetical protein /// status:Confirmed	Celegans _14293	F57H12.6 /// WBGene00019021	F57H12.6	Cel.12811	177593
188836_at	hypothetical protein /// NADH oxidase	Celegans _17117	F56D5.3 /// WBGene00010148	F56D5.3	Cel.12827	186382
171941_s_at	hypothetical protein /// hypothetical protein /// Heat shock hsp70 proteins /// Heat shock hsp70 proteins	Celegans _00222	F44E5.4 /// F44E5.5 /// WBGene00009691 /// WBGene00009692	AV184408	Cel.7130	174805 /// 174806
184224_at	status:Predicted /// hypothetical protein	Celegans _12505	WBGene00012886 /// Y45F10D.6	Y45F10D.6	Cel.28186	189925
193139_at	C-type LECtin /// locus:clec-22	Celegans _21420	clec-22 /// WBGene00009855	F49A5.3	Cel.3490	186003
189311_s_at	LEThal	Celegans _17592	let-805	H19M22.2	Cel.19573	175384
183126_s_at	hypothetical protein /// hypothetical protein /// Casein kinase /// status:Partially_confirmed	Celegans _11407	C56C10.6 /// F54H5.2 /// WBGene00016963 /// WBGene00018839	F54H5.2	Cel.14968	174087 /// 186263
173398_s_at	CaeNaCin (Caenorhabditis bacteriocin) /// locus:cnc-7	Celegans _01679	cnc-7 /// WBGene00010005	AV198760	Cel.3431	180337
190958_s_at	hypothetical protein /// hypothetical protein /// Heat shock hsp70 proteins /// Heat shock hsp70 proteins	Celegans _19239	F44E5.4 /// F44E5.5 /// WBGene00009691 /// WBGene00009692	F44E5.4	Cel.7130	174805 /// 174806
190254_at	SKN-1 Dependent Zygotic transcript /// locus:sdz-8	Celegans _18535	sdz-8 /// WBGene00008334	C55A6.5	Cel.4353	183834
180642_at	hypothetical protein /// status:Confirmed	Celegans _08923	F53A9.2 /// WBGene00018725	F53A9.2	Cel.23764	186143
172386_x_at	Neuropeptide-Like Protein /// locus:nlp-30	Celegans _00667	nlp-30 /// WBGene00003768	B0213.5	Cel.30961	3565444
179084_at	hypothetical protein /// hypothetical protein /// status:Predicted	Celegans _07365	F22B3.10 /// F22B3.5 /// WBGene00045122	F22B3.5	Cel.26542	184806 /// 4926959
183223_at	Serpentine Receptor, class X /// locus:srx-33	Celegans _11504	srx-33 /// WBGene00005924	T01C4.3	Cel.27513	187943
177903_s_at	O-ACyltransferase homolog /// locus:oac-14	Celegans _06184	oac-14 /// WBGene00008602	F09B9.1	Cel.7973	181226
182000_at	---	Celegans _10281	---	W03D2.3	---	---
189241_at	hypothetical protein	Celegans _17522	carboxyesterase	C23H4.4	Cel.25890	182819
187156_at	status:Partially_confirmed /// hypothetical protein	Celegans _15437	WBGene00021565 /// Y45G12C.1	Y45G12C.1	Cel.1736	189931
179204_s_at	hypothetical protein /// status:Confirmed	Celegans _07485	T27F2.4 /// WBGene00012101	T27F2.4	Cel.2101	179599
188698_s_at	hypothetical protein /// esterase	Celegans _16979	esterase /// WBGene00020892	T28C12.4A	Cel.27893	179017 /// 189039
188697_at	hypothetical protein	Celegans _16978	esterase	T28C12.4A	Cel.6534	179017
181195_at	hypothetical protein	Celegans _09476	F56H11.2	F56H11.2	Cel.27040	186425
191383_at	Glutathione S-Transferase /// locus:gst-30	Celegans _19664	gst-30 /// WBGene00001778	ZK546.11	Cel.13775	191347
183180_s_at	hypothetical protein /// status:Partially_confirmed	Celegans _11461	H03G16.2 /// WBGene00010359	H03G16.2	Cel.793	181601
176824_at	status:Partially_confirmed /// hypothetical protein	Celegans _05105	WBGene00021489 /// Y40B10A.4	Y40B10A.4	Cel.28142	189787
176692_s_at	hypothetical protein /// status:Partially_confirmed	Celegans _04973	C45B2.8 /// WBGene00016662	C45B2.1	Cel.11170	180879
183381_at	hypothetical protein /// status:Partially_confirmed	Celegans _11662	C50F7.5 /// WBGene00016845	C50F7.5	Cel.18214	177554
179171_at	hypothetical protein /// status:Confirmed	Celegans _07452	T27F6.8 /// WBGene00012107	T27F6.8	Cel.16671	189005
188040_at	LIPaSe related	Celegans _16321	lips-5	T12A7.4	Cel.12347	188437
187927_at	EGg Laying defective	Celegans _16208	egl-47	C50H2.2	Cel.4268	183687
177530_at	Seven TM Receptor /// locus:str-198	Celegans _05811	str-198 /// WBGene00006234	ZK285.1	Cel.1301	191280
190369_at	hypothetical protein /// 2 leucine rich domains	Celegans _18650	F10F2.4 /// WBGene00008656	F10F2.4	Cel.19968	184307
176826_at	status:Confirmed /// hypothetical protein	Celegans _05107	WBGene00021487 /// Y40B10A.2	Y40B10A.2	Cel.1800	189785
193004_at	hypothetical protein /// possible G protein coupled receptor	Celegans _21285	F59B2.13 /// WBGene00010315	F59B2.13	Cel.24872	186597
174456_at	GLutamate Receptor family (AMPA) /// locus:glr-4	Celegans _02737	glr-4 /// WBGene00001615	C59681	Cel.19344	174258
182733_at	O-ACyltransferase homolog /// locus:oac-6	Celegans _11014	oac-6 /// WBGene00007833	C31A11.5	Cel.4626	180094
183702_at	hypothetical protein /// status:Partially_confirmed	Celegans _11983	K05B2.4 /// WBGene00019404	K05B2.4	Cel.727	187017
191518_at	Seven TM Receptor /// locus:str-144	Celegans _19799	str-144 /// WBGene00006191	C09H5.5	Cel.2593	192014
184851_at	hypothetical protein /// status:Predicted	Celegans _13132	T28A11.4 /// WBGene00020871	T28A11.4	Cel.27884	189011
185864_at	Serpentine Receptor, class R	Celegans _14145	srr-4	K11D12.3	Cel.17865	187292
176742_at	C-type LECtin /// locus:clec-69	Celegans _05023	clec-69 /// WBGene00044642	F56D6.1	Cel.34707	3896775
188934_at	UDP-GlucuronosylTransferase /// locus:ugt-13	Celegans _17215	ugt-13 /// WBGene00019232	H23N18.1	Cel.3228	186766
181041_at	hypothetical protein /// status:Partially_confirmed	Celegans _09322	F09F9.3 /// WBGene00017308	F09F9.3	Cel.11022	184264
194157_s_at	FIP (Fungus-Induced Protein) Related /// locus:fipr-26	Celegans _22438	fipr-26 /// WBGene00009963	F53B6.8	Cel.18652	172708
176349_s_at	hypothetical protein /// status:Partially_confirmed	Celegans _04630	T24E12.5 /// WBGene00020774	T24E12.5	Cel.14301	173720
182667_at	Serpentine Receptor, class R /// locus:srr-6	Celegans _10948	srr-6 /// WBGene00005657	C13D9.1	Cel.4803	182569
190816_at	Temporarily Assigned Gene name /// locus:tag-38	Celegans _19097	tag-38 /// WBGene00006418	B0222.4	Cel.9457	181859
189814_s_at	COLlagen /// locus:col-173	Celegans _18095	col-173 /// WBGene00000746	F41C6.5	Cel.1034	180960
181354_at	hypothetical protein /// status:Partially_confirmed	Celegans _09635	F53G2.1 /// WBGene00018766	F53G2.1	Cel.15005	186184
172375_x_at	Neuropeptide-Like Protein /// locus:nlp-29	Celegans _00656	nlp-29 /// WBGene00003767	B0213.4	Cel.9467	178805
193599_at	THaumatiN family /// locus:thn-3	Celegans _21880	thn-3 /// WBGene00009214	F28D1.4	Cel.32616	185061
173273_at	SYnthetic lethal with Mec /// locus:sym-1	Celegans _01554	sym-1 /// WBGene00006366	CEC9713	Cel.8136	181555
172627_x_at	status:Predicted /// hypothetical protein /// hypothetical protein	Celegans _00908	WBGene00013636 /// Y105C5A.12 /// Y105C5A.13	Y105C5A.13	Cel.23444	178441 /// 190877
188002_at	POsterior Pharynx defect /// locus:pop-1	Celegans _16283	pop-1 /// WBGene00004077	W10C8.2	Cel.19670	171849
186211_at	status:Partially_confirmed /// hypothetical protein	Celegans _14492	WBGene00022013 /// Y60C6A.1	Y60C6A.1	Cel.28349	190442
174227_at	hypothetical protein	Celegans _02508	esterase	C57696	Cel.395	180905
186301_at	Serpentine Receptor, class Z /// locus:srz-70	Celegans _14582	srz-70 /// WBGene00015656	C09G12.6	Cel.25779	182472
182428_s_at	LYSozyme /// locus:lys-3	Celegans _10709	lys-3 /// WBGene00003092	Y22F5A.6	Cel.1915	179430
180527_at	hypothetical protein /// status:Predicted	Celegans _08808	C09H5.1 /// WBGene00015659	C09H5.1	Cel.25780	182475
172240_x_at	CaeNaCin (Caenorhabditis bacteriocin) /// locus:cnc-7	Celegans _00521	cnc-7 /// WBGene00010005	F53H2.2	Cel.3431	180337
176726_at	locus:xrn-1 /// XRN (mouse/S. cerevisiae) ribonuclease related	Celegans _05007	WBGene00012730 /// xrn-1	Y39G8C.1	Cel.6888	175059
186214_at	hypothetical protein	Celegans _14495	Y41G9A.5	Y41G9A.5	Cel.524	189838
179422_s_at	hypothetical protein /// status:Partially_confirmed	Celegans _07703	M04C3.2 /// WBGene00010851	M04C3.2	Cel.34233	180274
183287_at	hypothetical protein	Celegans _11568	Y4C6B.2	Y4C6B.2	Cel.12186	189355
186352_at	hypothetical protein /// status:Partially_confirmed	Celegans _14633	T19D12.7 /// WBGene00020582	T19D12.7	Cel.14344	188609
180661_at	hypothetical protein /// status:Confirmed	Celegans _08942	W04E12.4 /// WBGene00012249	W04E12.4	Cel.2023	189191
184378_at	hypothetical protein /// status:Partially_confirmed	Celegans _12659	F54D12.5 /// WBGene00018818	F54D12.5	Cel.14974	3565154
183728_at	Neuropeptide-Like Protein /// locus:nlp-24	Celegans _12009	nlp-24 /// WBGene00003762	F35B12.7	Cel.3761	179594
182465_at	status:Partially_confirmed /// hypothetical protein	Celegans _10746	WBGene00012451 /// Y17D7B.3	Y17D7B.3	Cel.1944	189447
182357_at	Neuropeptide-Like Protein /// locus:nlp-26	Celegans _10638	nlp-26 /// WBGene00003764	Y43F8C.2	Cel.17961	180281
177094_s_at	C-type LECtin /// locus:clec-73	Celegans _05375	clec-73 /// WBGene00021579	Y46C8AL.A	Cel.30497	177153
172437_x_at	CaeNaCin (Caenorhabditis bacteriocin) /// locus:cnc-2	Celegans _00718	cnc-2 /// WBGene00000556	R09B5.3	Cel.2831	178637
188217_at	PaTched Related family /// locus:ptr-22	Celegans _16498	ptr-22 /// WBGene00004236	Y80D3A.7	Cel.28746	191753
179077_at	hypothetical protein /// status:Partially_confirmed	Celegans _07358	F53B7.4 /// WBGene00009967	F53B7.4	Cel.3461	186156
189566_at	CYtochrome P450 family /// locus:cyp-13A8	Celegans _17847	cyp-13A8 /// WBGene00011674	T10B9.4	Cel.14404	188358
172343_x_at	Neuropeptide-Like Protein /// locus:nlp-31	Celegans _00624	nlp-31 /// WBGene00003769	B0213.6	Cel.6700	178804
182815_at	hypothetical protein /// status:Confirmed	Celegans _11096	T24C4.4 /// WBGene00020760	T24C4.4	Cel.27808	188845
183090_s_at	status:Partially_confirmed /// hypothetical protein	Celegans _11371	WBGene00022814 /// ZK742.4	ZK742.4	Cel.1271	179159
172035_x_at	Nuclear Hormone Receptor family	Celegans _00316	nhr-50	10198019	Cel.17991	180067
179909_at	O-ACyltransferase homolog /// locus:oac-20	Celegans _08190	oac-20 /// WBGene00009488	F36G9.12	Cel.3700	185375
190198_at	SULfate Permease family /// locus:sulp-4	Celegans _18479	sulp-4 /// WBGene00010788	K12G11.1	Cel.2994	179626
188156_at	hypothetical protein /// carboxylesterase	Celegans _16437	carboxylesterase /// WBGene00016862	C52A10.1	Cel.4404	178909
184382_at	---	Celegans _12663	---	Y49F6C.1	---	---
177179_at	Drosophila SOS homolog /// locus:sos-1	Celegans _05460	sos-1 /// WBGene00004947	Y61A9LA.G	Cel.19495	178846
173792_s_at	hypothetical protein /// serine/threonine kinase	Celegans _02073	C28A5.6 /// WBGene00007791	CEK039EZF	Cel.10790	175579
181544_at	hypothetical protein	Celegans _09825	Y53F4B.6	Y53F4B.6	Cel.13948	190209
188035_at	Homolog of Odr-2(Two) /// locus:hot-5	Celegans _16316	hot-5 /// WBGene00001990	K07A12.6	Cel.18539	172671
193463_s_at	UNCoordinated	Celegans _21744	unc-43	K11E8.1C	Cel.22903	177921
191978_at	NCAM (neural cell adhesion molecule) homolog	Celegans _20259	ncam-1	F02G3.1	Cel.22670	180418
184843_at	hypothetical protein	Celegans _13124	Y42G9A.3	Y42G9A.3	Cel.8048	175865
176662_at	---	Celegans _04943	---	Y71H2AM.H	---	---
185568_at	hypothetical protein /// status:Partially_confirmed	Celegans _13849	T28C12.1 /// WBGene00020888	T28C12.1	Cel.27892	189037
185657_at	hypothetical protein /// status:Partially_confirmed	Celegans _13938	C14C6.12 /// WBGene00015763	C14C6.12	Cel.4769	182606
183561_s_at	hypothetical protein /// status:Confirmed	Celegans _11842	F40F12.7 /// WBGene00009595	F40F12.7	Cel.18119	176402
184602_at	UDP-GlucuronosylTransferase /// locus:ugt-25	Celegans _12883	ugt-25 /// WBGene00015692	C10H11.3	Cel.19245	172087
178138_at	hypothetical protein	Celegans _06419	F38B7.2	F38B7.2	Cel.35616	185456
177921_at	hypothetical protein /// status:Partially_confirmed	Celegans _06202	C44H4.4 /// WBGene00008094	C44H4.4	Cel.33140	181552
179305_at	status:Partially_confirmed /// hypothetical protein	Celegans _07586	WBGene00013975 /// ZK455.5	ZK455.5	Cel.9224	191321
193707_s_at	locus:wht-3 /// WHiTe (Drosophila) related ABC transporte	Celegans _21988	WBGene00007631 /// wht-3	C16C10.12	Cel.10825	175528
188992_at	hypothetical protein /// thioredoxin	Celegans _17273	thioredoxin /// WBGene00019349	K02H11.6	Cel.27173	186914
175196_s_at	hypothetical protein	Celegans _03477	F59F5.2	AV178783	Cel.19425	186637
183069_at	Serpentine Receptor, class H /// locus:srh-296	Celegans _11350	srh-296 /// WBGene00005500	Y94A7B.4	Cel.28479	190793
188555_s_at	MEChanosensory abnormality	Celegans _16836	mec-2	F14D12.4	Cel.7750	180826
190676_at	UDP-GlucuronosylTransferase /// locus:ugt-40	Celegans _18957	ugt-40 /// WBGene00017331	F10D2.5	---	184292
184313_s_at	hypothetical protein /// status:Partially_confirmed	Celegans _12594	K11H12.4 /// WBGene00019660	K11H12.4	Cel.12603	176894
186421_at	hypothetical protein	Celegans _14702	F21C10.3	F21C10.3	Cel.24514	179294
179162_at	Serpentine Receptor, class W /// locus:srw-51	Celegans _07443	srw-51 /// WBGene00005798	F40D4.8	Cel.29360	185526
178297_at	hypothetical protein /// status:Confirmed	Celegans _06578	T24B8.5 /// WBGene00011979	T24B8.5	Cel.14306	188838
181666_at	hypothetical protein /// status:Partially_confirmed	Celegans _09947	F31D5.5 /// WBGene00017948	F31D5.5	Cel.24146	185152
193686_at	See oma /// locus:moe-3	Celegans _21967	moe-3 /// WBGene00003388	F32A11.6	Cel.15255	174960
193537_s_at	K+/Cl- Cotransporter /// locus:kcc-3	Celegans _21818	kcc-3 /// WBGene00019289	K02A2.3	Cel.14834	174212
179038_at	hypothetical protein /// status:Partially_confirmed	Celegans _07319	F26A3.5 /// WBGene00009143	F26A3.5	Cel.18878	184954
180053_at	hypothetical protein /// status:Partially_confirmed	Celegans _08334	K07H8.5 /// WBGene00019506	K07H8.5	Cel.27248	187126
179725_at	hypothetical protein /// hypothetical protein /// status:Partially_confirmed /// status:Predicted	Celegans _08006	F40H6.6 /// F59H6.3 /// WBGene00019134 /// WBGene00044412	F59H6.3	Cel.32538	186642 /// 3896748
180622_at	beta-LACTamase domain containing /// locus:lact-1	Celegans _08903	lact-1 /// WBGene00018523	F46H5.8	Cel.985	185882
179402_at	hypothetical protein /// status:Partially_confirmed	Celegans _07683	F52H3.5 /// WBGene00009947	F52H3.5	Cel.15017	174562
173786_s_at	status:Partially_confirmed /// hypothetical protein	Celegans _02067	WBGene00021371 /// Y37E11AR.4	CEK058C1R	---	177137
184093_at	hypothetical protein /// status:Partially_confirmed	Celegans _12374	M01H9.1 /// WBGene00019717	M01H9.1	Cel.12592	187389
179020_at	hypothetical protein /// status:Confirmed	Celegans _07301	C08E8.11 /// WBGene00119201	C08E8.3	---	7040196
183117_at	status:Confirmed /// hypothetical protein	Celegans _11398	WBGene00022813 /// ZK742.3	ZK742.3	Cel.1272	191419
188615_s_at	COLlagen /// locus:col-72	Celegans _16896	col-72 /// WBGene00000648	W09G10.1	Cel.14182	173698
183230_at	hypothetical protein /// status:Predicted	Celegans _11511	R02E4.1 /// WBGene00019826	R02E4.1	Cel.33971	187524
180296_at	status:Partially_confirmed /// hypothetical protein	Celegans _08577	WBGene00012500 /// Y26D4A.2	Y26D4A.2	Cel.16520	173178
174960_at	COLlagen /// locus:col-97	Celegans _03241	col-97 /// WBGene00000672	CEK120B8R	Cel.9507	176721
189344_s_at	CYtochrome P450 family /// locus:cyp-14A5	Celegans _17625	cyp-14A5 /// WBGene00000373	F08F3.7	Cel.4215	178926
184191_at	CaeNaCin (Caenorhabditis bacteriocin) /// locus:cnc-4	Celegans _12472	cnc-4 /// WBGene00000558	R09B5.9	Cel.17984	178635
176895_s_at	Let-23 Fertility effector/regulator	Celegans _05176	lfe-2	C46H11.4	Cel.19643	172128
180401_at	hypothetical protein /// status:Partially_confirmed	Celegans _08682	F22F7.7 /// WBGene00017724	F22F7.7	Cel.3926	178693
173231_at	hypothetical protein /// status:Confirmed	Celegans _01512	K07B1.8 /// WBGene00019468	C53226	Cel.34219	179317
173497_s_at	status:Confirmed /// hypothetical protein	Celegans _01778	WBGene00022541 /// ZC190.7	C69167	Cel.6108	179250
180061_at	---	Celegans _08342	---	F56F4.7	---	---
189866_s_at	Temporarily Assigned Gene name /// locus:tag-224	Celegans _18147	tag-224 /// WBGene00015217	B0496.8	Cel.13642	177515
181164_at	hypothetical protein	Celegans _09445	C37H5.3	C37H5.3	Cel.4561	178877
191206_s_at	hypothetical protein /// G-protein coupled receptor	Celegans _19487	T02E9.3 /// WBGene00011382	T02E9.3	Cel.2525	179571
193187_s_at	Multidrug Resistance Protein family /// locus:mrp-2	Celegans _21468	mrp-2 /// WBGene00003408	F57C12.4	Cel.5119	180408
177392_at	hypothetical protein /// status:Partially_confirmed	Celegans _05673	F07H5.6 /// WBGene00008557	F07H5.6	Cel.23665	184163
174228_at	hypothetical protein /// status:Partially_confirmed	Celegans _02509	K08C7.4 /// WBGene00010647	C29568	Cel.6722	177957
184650_at	F-box A protein /// locus:fbxa-160	Celegans _12931	fbxa-160 /// WBGene00015604	C08E3.12	Cel.32816	182404
184699_at	hypothetical protein /// status:Predicted	Celegans _12980	T06C12.12 /// WBGene00011519	T06C12.12	Cel.27593	188171
184176_at	TropoNin T	Celegans _12457	tnt-4	T08B1.2	Cel.8463	178679
182561_at	status:Partially_confirmed /// hypothetical protein	Celegans _10842	WBGene00012433 /// Y11D7A.9	Y11D7A.9	Cel.12148	189434
172492_at	hypothetical protein /// status:Partially_confirmed	Celegans _00773	C46H11.1 /// WBGene00016727	C46H11.1	Cel.23637	183521
183815_at	TransThyretin-Related family domain /// locus:ttr-37	Celegans _12096	ttr-37 /// WBGene00017667	F21E9.3	Cel.1161	184782
187183_s_at	hypothetical protein	Celegans _15464	F59B10.4	F59B10.4	Cel.14912	174616
192779_at	Prion-like-(Q/N-rich)-domain-bearing protein	Celegans _21060	pqn-72	W01B11.5	Cel.22454	189086
172632_x_at	locus:nspe-4 /// hypothetical protein	Celegans _00913	WBGene00012589 /// Y38E10A.11	Y38E10A.11	Cel.14106	189658
173843_s_at	Kinase, GLH-Binding /// locus:kgb-1	Celegans _02124	kgb-1 /// WBGene00002187	AV197656	Cel.7426	176866
177438_at	hypothetical protein	Celegans _05719	F58D5.2	F58D5.2	Cel.18578	173087
185671_s_at	hypothetical protein /// status:Partially_confirmed /// status:Predicted /// status:Predicted /// status:Predicted /// status:Predicted /// hypothetical protein /// hypothetical protein /// hypothetical protein /// hypothetical protein	Celegans _13952	F59H6.5 /// WBGene00013154 /// WBGene00013172 /// WBGene00019136 /// WBGene00021194 /// WBGene00022692 /// Y16E11A.2 /// Y53F4B.26 /// Y53F4B.7 /// ZK250.9	Y53F4B.26	---	186644 /// 189441 /// 190210 /// 190222 /// 191264
173267_at	Propionyl Coenzyme A Carboxylase Beta subunit	Celegans _01548	pccb-1	CEK002A2R	Cel.19780	180596
187775_at	hypothetical protein /// status:Partially_confirmed	Celegans _16056	F40B5.3 /// WBGene00018227	F40B5.2	Cel.26751	185513
189915_s_at	C-type LECtin /// locus:clec-41	Celegans _18196	clec-41 /// WBGene00007153	B0365.6	Cel.17827	179797
179457_at	hypothetical protein /// status:Confirmed	Celegans _07738	B0024.4 /// WBGene00007097	B0024.4	Cel.9471	179432
185145_at	status:Partially_confirmed /// hypothetical protein	Celegans _13426	WBGene00021590 /// Y46D2A.2	Y46D2A.2	Cel.24132	189952
182675_at	status:Partially_confirmed /// hypothetical protein	Celegans _10956	WBGene00021157 /// Y4C6B.3	Y4C6B.3	Cel.12185	177313
173773_s_at	ROLler: helically twisted, animals roll when moving	Celegans _02054	rol-3	C45838	Cel.6900	179204
191414_s_at	Glutathione S-Transferase /// locus:gst-33	Celegans _19695	gst-33 /// WBGene00001781	C02A12.1	Cel.9387	178771
178017_s_at	hypothetical protein /// status:Confirmed	Celegans _06298	F01D5.1 /// WBGene00008492	F01D5.1	Cel.15532	175049
193060_at	RNase H /// locus:rnh-1.2	Celegans _21341	rnh-1.2 /// WBGene00014163	ZK938.7	Cel.28680	191471
192392_at	SAPK/ERK kinase /// locus:sek-1	Celegans _20673	sek-1 /// WBGene00004758	R03G5.2	Cel.7756	181043
186950_at	hypothetical protein /// status:Confirmed	Celegans _15231	C05B5.8 /// WBGene00007324	C05B5.6	Cel.10895	259334
176743_s_at	C-type LECtin /// C-type LECtin /// locus:clec-67 /// locus:clec-69	Celegans _05024	clec-67 /// clec-69 /// WBGene00018971 /// WBGene00044642	F56D6.1	Cel.34707	177151 /// 3896775
192282_at	Nuclear Hormone Receptor family	Celegans _20563	nhr-58	R11G11.2	Cel.17988	178573
188965_at	hypothetical protein /// LDL receptor	Celegans _17246	F55H12.3 /// WBGene00010134	F55H12.3	Cel.18620	172702
182826_at	F-box B protein /// locus:fbxb-52	Celegans _11107	fbxb-52 /// WBGene00019417	K05F6.6	Cel.27221	187036
187914_s_at	Suppressor Of Clr	Celegans _16195	soc-2	AC7.2	Cel.18171	177286
176694_at	F-box B protein /// locus:fbxb-97	Celegans _04975	fbxb-97 /// WBGene00016885	C52E2.6	Cel.26177	183726
186390_at	status:Partially_confirmed /// hypothetical protein	Celegans _14671	WBGene00012961 /// Y47H10A.5	Y47H10A.5	Cel.16434	173091
191994_at	Protein-tyrosine phosphatase /// hypothetical protein	Celegans _20275	WBGene00013771 /// Y113G7C.1	Y113G7C.1	Cel.1441	180332
178423_at	Serpentine Receptor, class W /// locus:srw-83	Celegans _06704	srw-83 /// WBGene00005830	ZK262.6	Cel.28919	266935
190905_at	TransThyretin-Related family domain /// locus:ttr-31	Celegans _19186	ttr-31 /// WBGene00010225	F58A3.5	Cel.834	186484
181618_at	hypothetical protein	Celegans _09899	ZK418.2	ZK418.2	Cel.9566	175990
192165_s_at	hypothetical protein /// serine/threonine-protein kinase	Celegans _20446	K11C4.1 /// WBGene00019642	K11C4.1	Cel.3020	179078
190381_at	ASF-Like /// locus:asfl-1	Celegans _18662	asfl-1 /// WBGene00007277	C03D6.5	Cel.20355	172812
183991_at	CUTiclin-Like /// locus:cutl-14	Celegans _12272	cutl-14 /// WBGene00015231	B0511.5	Cel.19288	182018
175264_at	hypothetical protein	Celegans _03545	C05D10.4	AU113052	Cel.5024	175860
175554_s_at	hypothetical protein /// status:Confirmed	Celegans _03835	K02G10.3 /// WBGene00019345	AU113674	Cel.6106	180740
178957_s_at	hypothetical protein /// status:Partially_confirmed	Celegans _07238	F01G4.4 /// WBGene00008503	F01G4.4	Cel.13188	178018
179814_at	Serpentine Receptor, class TX /// locus:srtx-1	Celegans _08095	srtx-1 /// WBGene00015214	B0496.5	Cel.13645	182008
187729_s_at	TREhalase /// locus:tre-5	Celegans _16010	tre-5 /// WBGene00006611	C23H3.7	Cel.6374	173388
188495_at	hypothetical protein /// permease	Celegans _16776	permease /// WBGene00017312	F09G2.3	Cel.4188	179104
190987_at	hypothetical protein /// locus:pho-8	Celegans _19268	R13H4.3 /// WBGene00011262	R13H4.3	Cel.2758	179621
174021_at	Nuclear Hormone Receptor family /// locus:nhr-45	Celegans _02302	nhr-45 /// WBGene00003635	10198000	Cel.627	180738
191007_at	Nuclear Hormone Receptor family /// locus:nhr-204	Celegans _19288	nhr-204 /// WBGene00019816	R02C2.4	Cel.36636	187519
189538_s_at	Temporarily Assigned Gene name /// locus:tag-117	Celegans _17819	tag-117 /// WBGene00006467	C01B7.4	Cel.31033	3565703
183692_s_at	hypothetical protein /// status:Partially_confirmed	Celegans _11973	R05A10.3 /// WBGene00011020	R05A10.3	Cel.12523	178371
193148_at	VH1 dual-specificity phosphatase family	Celegans _21429	vhp-1	F08B1.1	Cel.8018	173904
189358_at	hypothetical protein /// glycogenin like	Celegans _17639	T10B10.8 /// WBGene00011684	T10B10.8	Cel.36524	188365
188059_at	PaTched Related family /// locus:ptr-23	Celegans _16340	ptr-23 /// WBGene00004237	ZK270.1	Cel.5865	173362
175726_s_at	Nuclear Hormone Receptor family /// locus:nhr-3	Celegans _04007	nhr-3 /// WBGene00003602	10197966	Cel.19601	181551
183324_at	hypothetical protein /// status:Partially_confirmed	Celegans _11605	K10D11.5 /// WBGene00010749	K10D11.5	Cel.12607	187270
177337_at	hypothetical protein	Celegans _05618	R52.2	R52.2	Cel.35646	173568
193679_s_at	Nuclear Hormone Receptor family /// locus:nhr-3	Celegans _21960	nhr-3 /// WBGene00003602	H01A20.1	Cel.19601	181551
184241_at	hypothetical protein /// status:Partially_confirmed	Celegans _12522	W01B11.1 /// WBGene00020913	W01B11.1	Cel.16640	171904
190178_s_at	SULfate Permease family /// locus:sulp-2	Celegans _18459	sulp-2 /// WBGene00017464	F14D12.5	Cel.10988	180828
180749_at	hypothetical protein /// status:Partially_confirmed	Celegans _09030	F22F7.4 /// WBGene00017722	F22F7.4	Cel.26561	184863
193002_at	locus:wee-1.1 /// WEE homolog	Celegans _21283	WBGene00006938 /// wee-1.1	F35H8.7	Cel.14155	192085
176209_at	status:Partially_confirmed /// hypothetical protein	Celegans _04490	WBGene00021979 /// Y58A7A.5	Y58A7A.5	Cel.29271	190383
189423_s_at	CREB Homolog	Celegans _17704	crh-1	Y41C4A.4A	Cel.19765	176597
176580_at	Ligand-Gated ion Channel /// locus:lgc-12	Celegans _04861	lgc-12 /// WBGene00020048	R13A5.4	Cel.36772	187855
184914_at	F-box B protein /// locus:fbxb-10	Celegans _13195	fbxb-10 /// WBGene00020362	T08E11.6	Cel.29037	188288
175504_at	hypothetical protein /// status:Confirmed	Celegans _03785	F17C11.11 /// WBGene00008922	AU114951	Cel.4033	179515
185185_at	hypothetical protein	Celegans _13466	F59E11.7	F59E11.7	Cel.3279	179277
179650_at	hypothetical protein	Celegans _07931	K08D8.4	K08D8.4	Cel.12648	187144
189667_at	CYtochrome P450 family /// locus:cyp-36A1	Celegans _17948	cyp-36A1 /// WBGene00007913	C34B7.3	Cel.19160	183193
180193_at	hypothetical protein /// status:Partially_confirmed	Celegans _08474	F14F9.4 /// WBGene00017467	F14F9.4	Cel.4097	178901
188238_at	TuBulin, Alpha /// locus:tba-5	Celegans _16519	tba-5 /// WBGene00006531	F16D3.1	Cel.18930	184569
189971_at	Enoyl-CoA Hydratase /// locus:ech-9	Celegans _18252	ech-9 /// WBGene00001158	F01G10.3	Cel.13185	184065
190852_at	Glutathione S-Transferase /// locus:gst-13	Celegans _19133	gst-13 /// WBGene00001761	T26C5.1	Cel.14278	188915
179587_at	hypothetical protein /// status:Partially_confirmed	Celegans _07868	F44F4.3 /// WBGene00009702	F44F4.3	Cel.15110	185749
176451_at	SInA (Drosophila Seven In Absentia) Homolog /// locus:siah-1	Celegans _04732	siah-1 /// WBGene00021369	Y37E11AR.D	Cel.7144	177138
192333_at	ParaQuat (Methylviologen) responsive /// locus:pqm-1	Celegans _20614	pqm-1 /// WBGene00004096	F40F8.7	Cel.19517	174705
185887_at	status:Predicted /// hypothetical protein	Celegans _14168	WBGene00022315 /// Y81B9A.1	Y81B9A.1	Cel.33153	190744
187412_at	hypothetical protein /// status:Partially_confirmed	Celegans _15693	C18H9.6 /// WBGene00016004	C18H9.6	Cel.15805	182809
183624_at	Downstream Of DAF-16 (regulated by DAF-16) /// locus:dod-22	Celegans _11905	dod-22 /// WBGene00010125	F55G11.5	Cel.12849	178247
174255_s_at	status:Partially_confirmed /// hypothetical protein	Celegans _02536	WBGene00014181 /// ZK1010.8	C35341	Cel.8073	176722
184711_at	hypothetical protein /// status:Confirmed	Celegans _12992	C49G7.10 /// WBGene00016788	C49G7.10	Cel.4467	183624
180192_at	hypothetical protein /// status:Partially_confirmed	Celegans _08473	C49G7.5 /// WBGene00016783	C49G7.5	Cel.23643	183619
191871_s_at	CaDmium Responsive /// locus:cdr-4	Celegans _20152	cdr-4 /// WBGene00010470	K01D12.11	Cel.3192	259654
187282_at	hypothetical protein /// status:Confirmed	Celegans _15563	F22B7.9 /// WBGene00017698	F22B7.9	Cel.7563	176213
190801_at	Nuclear Hormone Receptor family /// locus:nhr-182	Celegans _19082	nhr-182 /// WBGene00018265	F41B5.9	Cel.26784	185593
185792_at	hypothetical protein	Celegans _14073	H12D21.10	H12D21.10	Cel.3231	179990
192962_at	hypothetical protein /// bacterial regulatory protein UHPC like	Celegans _21243	T11G6.3 /// WBGene00011718	T11G6.3	Cel.12353	188430
177913_at	Serpentine Receptor, class H /// locus:srh-216	Celegans _06194	srh-216 /// WBGene00005426	T20B3.5	Cel.27743	188622
184107_at	hypothetical protein /// status:Confirmed	Celegans _12388	K09D9.1 /// WBGene00019564	K09D9.1	Cel.3050	187208
190929_at	Glutathione S-Transferase /// locus:gst-14	Celegans _19210	gst-14 /// WBGene00001762	F37B1.3	Cel.15201	185409
181007_at	hypothetical protein /// status:Confirmed	Celegans _09288	F53A9.7 /// WBGene00018730	F53A9.7	Cel.29412	186146
174023_at	Nuclear Hormone Receptor family	Celegans _02304	nhr-11	4139079	Cel.22865	177724
172901_x_at	Heat Shock Protein /// Heat Shock Protein /// locus:hsp-16.48 /// locus:hsp-16.49	Celegans _01182	hsp-16.48 /// hsp-16.49 /// WBGene00002019 /// WBGene00002020	T27E4.9	Cel.17997	179287 /// 179288
171988_at	OSTeonectin (SPARC) related /// locus:ost-1	Celegans _00269	ost-1 /// WBGene00003893	AV180507	Cel.17507	176931
176304_at	status:Confirmed /// hypothetical protein	Celegans _04585	WBGene00021796 /// Y52E8A.3	Y52E8A.3	Cel.13961	190187
188788_at	abnormal DAuer Formation /// locus:daf-8	Celegans _17069	daf-8 /// WBGene00000904	R05D11.1	Cel.167	187612
178053_at	hypothetical protein /// status:Predicted	Celegans _06334	F10A3.7 /// WBGene00008635	F10A3.7	Cel.26355	184277
173098_at	Kex-2 Proprotein Convertase family	Celegans _01379	kpc-1	AV180073	Cel.22630	173051
181520_at	Regulator of HYpoxia-inducible factor (hif-1) /// locus:rhy-1	Celegans _09801	rhy-1 /// WBGene00012324	W07A12.7	Cel.14204	174455
178769_at	hypothetical protein /// status:Partially_confirmed /// status:Predicted /// hypothetical protein	Celegans _07050	B0019.2 /// WBGene00007094 /// WBGene00023459 /// Y18D10A.26	B0019.3	Cel.30919	173147 /// 3565267
179226_at	hypothetical protein /// status:Partially_confirmed	Celegans _07507	C06B3.7 /// WBGene00007366	C06B3.7	Cel.4880	179886
184870_s_at	status:Partially_confirmed /// hypothetical protein	Celegans _13151	WBGene00013290 /// Y57G11A.2	Y57G11A.2	Cel.11890	178389
183639_at	hypothetical protein /// status:Confirmed	Celegans _11920	F13A7.11 /// WBGene00008726	F13A7.11	Cel.4121	184406
189989_s_at	C-type LECtin /// locus:clec-55	Celegans _18270	clec-55 /// WBGene00008597	R02D5.2	Cel.4208	184218
181223_at	Nematode AStacin protease /// locus:nas-8	Celegans _09504	nas-8 /// WBGene00003527	C34D4.9	Cel.20243	183207
186036_at	Na/H eXchanger	Celegans _14317	nhx-3	C54F6.13	Cel.9291	183811
174364_at	SCP(Small C-terminal domain Phosphatase)-Like phosphatase	Celegans _02645	scpl-3	C36060	Cel.22860	172032
190776_at	ADP-Ribosylation Factor related /// locus:arf-1.1	Celegans _19057	arf-1.1 /// WBGene00000190	F45E4.1	Cel.35305	191609
173713_at	hypothetical protein	Celegans _01994	F59B10.4	AV203658	Cel.14912	174616
184048_s_at	status:Partially_confirmed /// hypothetical protein	Celegans _12329	WBGene00014239 /// ZK1225.5	ZK1225.5	Cel.36945	173186
172241_x_at	FIP (Fungus-Induced Protein) Related /// locus:fipr-24	Celegans _00522	fipr-24 /// WBGene00007992	C37A5.8	Cel.19134	183286
183744_at	hypothetical protein /// status:Partially_confirmed	Celegans _12025	F59A1.10 /// WBGene00010296	F59A1.10	Cel.3306	180160
183876_at	hypothetical protein /// status:Partially_confirmed	Celegans _12157	C07G3.2 /// WBGene00015574	C07G3.2	Cel.36741	182379
186820_at	hypothetical protein /// status:Partially_confirmed	Celegans _15101	E02C12.12 /// WBGene00017097	E02C12.12	Cel.4275	183991
185330_s_at	hypothetical protein	Celegans _13611	R02F11.3	R02F11.3	Cel.6423	178869
171928_x_at	hypothetical protein	Celegans _00209	F09E8.2	AV180531	Cel.22762	178267
174404_s_at	LIPaSe related /// locus:lips-10	Celegans _02685	lips-10 /// WBGene00008803	C57239	Cel.15410	174345
192461_at	Pim (mammalian oncogene) Related Kinase /// locus:prk-2	Celegans _20742	prk-2 /// WBGene00004183	F45H7.4	Cel.17141	175437
191333_at	TransThyretin-Related family domain /// locus:ttr-26	Celegans _19614	ttr-26 /// WBGene00013079	Y51A2D.11	Cel.1646	180211
189424_at	Defecation Suppressor of Clk-1 /// locus:dsc-1	Celegans _17705	dsc-1 /// WBGene00001096	C18B12.3	Cel.11326	181599
180627_at	hypothetical protein /// status:Confirmed	Celegans _08908	K04F1.9 /// WBGene00019388	K04F1.9	Cel.3140	186995
192960_at	hypothetical protein /// Vertebrate galactoside-binding lectins	Celegans _21241	T02G6.7 /// WBGene00011390	T02G6.7	Cel.27532	188001
189805_at	RHo Guanine nucleotide exchange Factor /// locus:rhgf-1	Celegans _18086	rhgf-1 /// WBGene00006468	F13E6.6	Cel.19990	184419
176149_at	hypothetical protein	Celegans _04430	C05D10.4	C05D10.5	Cel.5024	175860
192208_s_at	DAP (Death Associated Protein kinase) Like Kinase	Celegans _20489	dlk-1	F33E2.2	Cel.24063	173128
190708_at	Discoidin Domain Receptor /// locus:ddr-1	Celegans _18989	ddr-1 /// WBGene00016104	C25F6.4	Cel.11305	180817
183379_at	hypothetical protein /// status:Confirmed	Celegans _11660	K01D12.9 /// WBGene00010468	K01D12.9	Cel.3194	186847
188646_at	hypothetical protein /// degenerin	Celegans _16927	degenerin /// WBGene00020042	R13A1.3	Cel.27483	187850
182917_at	hypothetical protein /// status:Partially_confirmed	Celegans _11198	F37B12.1 /// WBGene00009504	F37B12.1	Cel.15195	185416
191038_at	TetraSPanin family /// locus:tsp-1	Celegans _19319	tsp-1 /// WBGene00006627	C02F5.8	Cel.9955	192096
188976_s_at	hypothetical protein /// casein kinase	Celegans _17257	H05L14.1 /// WBGene00010366	H05L14.1	Cel.18554	172575
175833_s_at	Nuclear Hormone Receptor family	Celegans _04114	nhr-6	538372	Cel.19471	175462
187935_s_at	PaTched Related family /// locus:ptr-8	Celegans _16216	ptr-8 /// WBGene00004222	F44F4.4	Cel.5505	174678
183009_at	status:Confirmed /// hypothetical protein	Celegans _11290	WBGene00012610 /// Y38F1A.8	Y38F1A.8	Cel.14089	189674
173618_s_at	hypothetical protein /// status:Partially_confirmed	Celegans _01899	T12E12.3 /// WBGene00020464	CEK016AZR	Cel.4917	177337
184957_at	Seven TM Receptor /// locus:str-159	Celegans _13238	str-159 /// WBGene00006204	Y9C9A.18	Cel.28025	189423
184208_at	status:Partially_confirmed /// hypothetical protein	Celegans _12489	WBGene00012467 /// Y17G7B.14	Y17G7B.14	Cel.14135	189457
191735_at	hypothetical protein	Celegans _20016	Gamma-glutamyltranspeptidase	T03D8.6	Cel.2520	180364
183963_at	hypothetical protein /// status:Confirmed	Celegans _12244	C29F9.2 /// WBGene00016217	C29F9.2	Cel.19443	175179
174377_at	hypothetical protein /// status:Confirmed	Celegans _02658	M02F4.3 /// WBGene00019737	C58799	Cel.8026	3565350
183231_at	hypothetical protein /// status:Partially_confirmed	Celegans _11512	K01A2.3 /// WBGene00019278	K01A2.3	Cel.32836	173420
171891_at	---	Celegans _00172	---	CEK019C2R	---	---
180616_at	hypothetical protein /// status:Partially_confirmed	Celegans _08897	T22B7.3 /// WBGene00020672	T22B7.3	Cel.310	188723
185098_s_at	status:Partially_confirmed /// hypothetical protein	Celegans _13379	WBGene00013415 /// Y64G10A.6	Y64G10A.6	Cel.11836	178376
184533_at	hypothetical protein /// status:Confirmed	Celegans _12814	C17H12.8 /// WBGene00015933	C17H12.8	Cel.13514	177447
189703_at	hypothetical protein /// GTP-binding protein	Celegans _17984	T04H1.2 /// WBGene00011449	T04H1.2	Cel.6177	179677
172204_at	hypothetical protein /// status:Partially_confirmed	Celegans _00485	T22H2.4 /// WBGene00011934	T22H2.4	Cel.31969	188766
177772_at	hypothetical protein /// status:Partially_confirmed	Celegans _06053	T19A6.4 /// WBGene00011829	T19A6.3	---	259993
176295_at	F-box A protein /// locus:fbxa-74	Celegans _04576	fbxa-74 /// WBGene00021262	Y22D7AR.E	Cel.9894	189515
188704_s_at	hypothetical protein	Celegans _16985	peptidase	F18A12.8	Cel.8808	173685
176222_at	F-box A protein /// locus:fbxa-14	Celegans _04503	fbxa-14 /// WBGene00022326	Y82E9BL.H	Cel.25270	175294
193486_at	Nuclear Hormone Receptor family /// locus:nhr-45	Celegans _21767	nhr-45 /// WBGene00003635	F16H11.5	Cel.627	180738
175245_at	Flavin-containing MonoOxygenase family /// locus:fmo-4	Celegans _03526	fmo-4 /// WBGene00001479	AU113264	Cel.17734	179845
176410_at	hypothetical protein /// status:Partially_confirmed	Celegans _04691	C30F12.5 /// WBGene00016264	C30F12.5	Cel.19183	183055
171795_x_at	hypothetical protein /// status:Confirmed	Celegans _00076	R12E2.14 /// WBGene00020039	C71115	Cel.143	172001
183530_at	hypothetical protein /// status:Partially_confirmed	Celegans _11811	F40G9.6 /// WBGene00018242	F40G9.6	Cel.26767	185555
192634_at	Nuclear Hormone Receptor family	Celegans _20915	nhr-11	ZC410.1	Cel.22865	177724
173615_s_at	status:Partially_confirmed /// hypothetical protein	Celegans _01896	WBGene00013732 /// Y111B2A.8	C57056	Cel.24473	176677
191088_at	FOS (B-Zip transcription factor) homolog	Celegans _19369	fos-1	F29G9.4	Cel.3822	178987
172427_x_at	Neuropeptide-Like Protein /// locus:nlp-28	Celegans _00708	nlp-28 /// WBGene00003766	B0213.3	Cel.9468	181845
176256_s_at	status:Partially_confirmed /// hypothetical protein	Celegans _04537	WBGene00021978 /// Y58A7A.4	Y58A7A.4	Cel.33060	3565089
185838_at	hypothetical protein /// status:Partially_confirmed	Celegans _14119	C23G10.5 /// WBGene00016012	C23G10.5	Cel.10817	182813
182431_at	O-ACyltransferase homolog /// locus:oac-42	Celegans _10712	oac-42 /// WBGene00011515	T06C12.8	Cel.36609	188167
177995_at	hypothetical protein /// status:Partially_confirmed	Celegans _06276	T06E4.7 /// WBGene00011534	T06E4.7	Cel.27596	188179
172605_x_at	Activated in Blocked Unfolded protein response /// Prion-like-(Q/N-rich)-domain-bearing protein /// Prion-like-(Q/N-rich)-domain-bearing protein /// Prion-like-(Q/N-rich)-domain-bearing protein /// Prion-like-(Q/N-rich)-domain-bearing protein /// Prion-like-(Q/N-rich)-domain-bearing protein /// locus:abu-5 /// locus:pqn-76 /// locus:pqn-78 /// locus:pqn-79 /// locus:pqn-90 /// locus:pqn-91	Celegans _00886	abu-5 /// pqn-76 /// pqn-78 /// pqn-79 /// pqn-90 /// pqn-91 /// WBGene00000028 /// WBGene00004158 /// WBGene00004159 /// WBGene00004160 /// WBGene00004170 /// WBGene00004171	Y105C5A.4	Cel.28511	190671 /// 190672 /// 190869 /// 190870 /// 190871 /// 190872
180453_at	hypothetical protein /// status:Confirmed	Celegans _08734	F53A9.1 /// WBGene00018724	F53A9.1	Cel.23763	186142
192896_at	hypothetical protein /// Zinc finger, C3HC4 type (RING finger)	Celegans _21177	F08G12.5 /// WBGene00008588	F08G12.5	Cel.23669	184211
180837_at	hypothetical protein /// TransThyretin-Related family domain /// locus:ttr-30	Celegans _09118	T08A9.11 /// ttr-30 /// WBGene00020335	T08A9.2	Cel.20738	188262 /// 259716
193542_at	Nuclear Hormone Receptor family /// locus:nhr-84	Celegans _21823	nhr-84 /// WBGene00003674	T06C12.7	Cel.2935	191731
179353_at	status:Confirmed /// hypothetical protein	Celegans _07634	WBGene00013999 /// ZK550.5	ZK550.5	Cel.11605	191350
185253_at	hypothetical protein /// status:Confirmed	Celegans _13534	C37C3.10 /// WBGene00016502	C37C3.10	Cel.4564	183290
