# Supplementary material for: The Caenorhabditis elegans JNK Signaling Pathway Activates Expression of Stress Response Genes by Derepressing the Fos/HDAC Repressor Complex
Source: PLoS Genet. 2013 Feb 21;9(2):e1003315. doi: 10.1371/journal.pgen.1003315 (PMC3578760; doi:10.1371/journal.pgen.1003315)
Supplement: Table S7 — List of the top thirteen genes whose expression was significantly induced by Cu2+ in wild-type animals. Among the 50 genes listed in Table S6, we manually removed genes no longer predicted to be expressed, and selected the top 13 genes whose expression was significantly induced by Cu2+ in wild-type animals. (XLSX) [file pgen.1003315.s016.xlsx]

## Sheet: Sheet1
Table S7. List of the top thirteen genes whose expression was significantly induced by Cu2+ in wild-type animals.
Sequence name	Gene name	Gene function
C06C6.5	nrh-50	nuclear hormone receptor family
C14C6.12		DUF19 like domain
F35B12.7	nlp-24	neuropeptide-like protein
F53A9.2		histidine rich glycoprotein
H23N18.1	ugt-13	UDP Glycosyltransferase family
K11H12.4		unknown
M04C3.2		helicase-like transcription factor
T24C4.4		unknown
T28A11.4		unknown
W04E12.4		unknown
Y105C5A.13		unknown
Y17D7B.3		unknown
Y22F5A.6	lys-3	lysozyme
