# Supplementary material for: The Caenorhabditis elegans JNK Signaling Pathway Activates Expression of Stress Response Genes by Derepressing the Fos/HDAC Repressor Complex
Source: PLoS Genet. 2013 Feb 21;9(2):e1003315. doi: 10.1371/journal.pgen.1003315 (PMC3578760; doi:10.1371/journal.pgen.1003315)
Supplement: Table S8 — List of six kreg genes. We analyzed the 13 genes listed in Table S7 by qRT-PCR and confirmed that six of these are genes whose expression is regulated by KGB-1. These were designated as kreg genes (KGB-1-regulated gene). (XLSX) [file pgen.1003315.s017.xlsx]

## Sheet: Sheet1
Table S8. List of six kreg genes.
number	Sequence name	Gene name	Gene function
kreg-1	F53A9.2		histidine rich glycoprotein
kreg-2	Y22F5A.6	lys-3	lysozyme
kreg-3	K11H12.4		unknown
kreg-4	Y105C5A.12		unknown
kreg-5	Y105C5A.13		unknown
kreg-6	C06C6.5	nrh-50	nuclear hormone receptor family
